# Supplementary material for: (Methyl­enedinitrilo)tetra­acetonitrile
Source: Acta Crystallogr Sect E Struct Rep Online. 2010 Mar 10;66(Pt 4):o785. doi: 10.1107/S160053681000824X (PMC2984036; doi:10.1107/S160053681000824X)
Supplement: Supplementary file 2 [file e-66-0o785-Isup2.hkl]

# 
# h,k,l, Fc-squared, Fo-squared, sigma(Fo-squared) and status flag 
# 
data_I
_shelx_title ' X in P2(1)/n' 
_shelx_refln_list_code          4 
_shelx_F_calc_maximum      108.74 
_exptl_crystal_F_000       424.00 
_reflns_d_resolution_high  0.8325 
 
loop_ 
 _symmetry_equiv_pos_as_xyz 
 'x, y, z' 
 '-x+1/2, y+1/2, -z+1/2' 
 '-x, -y, -z' 
 'x-1/2, -y-1/2, z-1/2' 
 
_cell_length_a     6.7430 
_cell_length_b    15.9840 
_cell_length_c    10.6100 
_cell_angle_alpha  90.000 
_cell_angle_beta  105.880 
_cell_angle_gamma  90.000 
 
_shelx_F_squared_multiplier     1.000 
 
loop_ 
 _refln_index_h 
 _refln_index_k 
 _refln_index_l 
 _refln_F_squared_calc 
 _refln_F_squared_meas 
 _refln_F_squared_sigma 
 _refln_observed_status 
   2   0   0      591.81      620.67      6.33 o 
   4   0   0       31.87       28.65      2.28 o 
   6   0   0      100.81       82.15      4.99 o 
   1   1   0     1469.15     1536.75     32.24 o 
   2   1   0      375.78      426.34      5.25 o 
   3   1   0       40.05       37.04      1.96 o 
   4   1   0       30.40       24.81      2.25 o 
   5   1   0      393.86      390.68      8.73 o 
   6   1   0        0.00        0.61      1.98 o 
   7   1   0        8.72        6.06      2.33 o 
   0   2   0       64.90       61.46      1.24 o 
   1   2   0       49.83       60.50      1.57 o 
   2   2   0     3039.12     3207.33     66.97 o 
   3   2   0      251.88      271.25      5.35 o 
   4   2   0        0.18        1.27      1.24 o 
   5   2   0       14.04       15.38      2.41 o 
   6   2   0       12.62       14.72      2.49 o 
   7   2   0        8.34        8.39      2.83 o 
   1   3   0        8.29        7.31      0.79 o 
   2   3   0     1275.54     1385.84     10.50 o 
   3   3   0      236.39      251.25      5.26 o 
   4   3   0       42.67       40.46      2.89 o 
   5   3   0        1.88        2.01      1.80 o 
   6   3   0        1.32        1.67      1.88 o 
   7   3   0        4.10        6.70      2.22 o 
   0   4   0     2420.18     2017.04     45.97 o 
   1   4   0     1235.46     1295.47      9.10 o 
   2   4   0      312.73      341.03      5.36 o 
   3   4   0       97.41       93.39      3.38 o 
   4   4   0       60.75       62.94      3.48 o 
   5   4   0       12.74       12.29      2.12 o 
   6   4   0        6.49        9.00      2.17 o 
   7   4   0        9.18        6.80      3.28 o 
   1   5   0      264.57      259.39      4.32 o 
   2   5   0       33.32       35.20      1.99 o 
   3   5   0        8.78        7.81      1.62 o 
   4   5   0        2.32        4.29      1.64 o 
   5   5   0       37.29       33.29      3.13 o 
   6   5   0       18.23       20.26      2.86 o 
   7   5   0        6.05        4.53      2.67 o 
   0   6   0      110.23      111.84      2.99 o 
   1   6   0        0.66        0.87      0.82 o 
   2   6   0       75.55       66.86      2.68 o 
   3   6   0      315.67      358.74      7.09 o 
   4   6   0        4.79        7.07      1.83 o 
   5   6   0      146.71      145.37      5.98 o 
   6   6   0       10.21        8.60      2.17 o 
   7   6   0        6.58        3.55      2.70 o 
   1   7   0       80.99       81.81      3.03 o 
   2   7   0      595.62      694.70      9.17 o 
   3   7   0      149.95      149.94      4.80 o 
   4   7   0      457.09      465.33      9.43 o 
   5   7   0        1.07       -0.58      1.80 o 
   6   7   0        0.84        0.93      2.36 o 
   7   7   0        1.20       -1.14      2.78 o 
   0   8   0      671.43      638.56      8.57 o 
   1   8   0       99.25      102.05      3.59 o 
   2   8   0       34.47       32.61      2.36 o 
   3   8   0      160.81      164.20      5.44 o 
   4   8   0       54.83       51.24      3.45 o 
   5   8   0       71.33       67.78      4.51 o 
   6   8   0       46.34       42.88      4.40 o 
   7   8   0       58.00       68.17      5.57 o 
   1   9   0        0.00        0.11      1.09 o 
   2   9   0        8.71        7.73      1.59 o 
   3   9   0        0.00        2.12      1.46 o 
   4   9   0      207.68      210.96      6.77 o 
   5   9   0      112.15      110.30      5.82 o 
   6   9   0        3.39        2.78      2.54 o 
   0  10   0       24.56       23.13      2.04 o 
   1  10   0       22.05       22.76      2.15 o 
   2  10   0       16.28       17.90      2.22 o 
   3  10   0       67.81       62.19      3.77 o 
   4  10   0        0.26       -2.28      2.28 o 
   5  10   0       24.77       23.86      3.20 o 
   6  10   0        0.05        1.06      2.30 o 
   1  11   0        4.93        6.72      1.46 o 
   2  11   0        2.14       -1.27      1.77 o 
   3  11   0       29.27       28.16      3.21 o 
   4  11   0      198.16      196.97      7.03 o 
   5  11   0        0.22        0.71      2.28 o 
   6  11   0        0.38        2.22      2.57 o 
   0  12   0        8.31       10.25      2.07 o 
   1  12   0       17.82       19.07      2.25 o 
   2  12   0       23.50       23.95      2.75 o 
   3  12   0       38.72       41.82      3.63 o 
   4  12   0       32.58       31.29      3.50 o 
   5  12   0       27.31       23.12      3.92 o 
   6  12   0       18.60       22.37      4.02 o 
   1  13   0        2.18        4.79      1.54 o 
   2  13   0       51.66       54.19      3.90 o 
   3  13   0      127.78      130.24      6.01 o 
   4  13   0        0.25       -1.16      2.30 o 
   5  13   0       20.85       15.97      3.92 o 
   0  14   0        0.01       -1.72      1.96 o 
   1  14   0        0.81        3.12      1.77 o 
   2  14   0       88.77       73.25      4.86 o 
   3  14   0        0.01       -2.67      2.67 o 
   4  14   0       10.78        6.75      2.78 o 
   5  14   0        0.00        1.69      2.59 o 
   1  15   0       46.15       51.02      3.98 o 
   2  15   0       66.49       68.26      4.80 o 
   3  15   0        2.28       -0.48      2.49 o 
   4  15   0       19.86       20.28      3.73 o 
   0  16   0       38.47       35.74      3.84 o 
   1  16   0       32.01       27.29      3.74 o 
   2  16   0        1.30       -0.48      2.57 o 
   3  16   0       63.91       71.08      5.17 o 
   4  16   0        9.61       15.67      3.12 o 
   1  17   0       37.55       38.89      4.03 o 
   2  17   0       58.41       59.70      4.93 o 
   3  17   0       33.84       31.87      4.26 o 
   0  18   0      132.68      128.93      7.07 o 
   1  18   0        7.33       11.38      2.96 o 
   2  18   0       16.78       23.41      3.65 o 
   1  19   0        2.29        1.46      2.86 o 
  -7   0   1       30.61       26.46      3.89 o 
  -5   0   1       32.10       34.95      2.86 o 
  -3   0   1      211.31      235.34      4.75 o 
  -1   0   1       39.36       36.70      1.09 o 
   1   0   1     1953.73     1801.98     38.94 o 
   3   0   1     1316.66     1385.97     12.52 o 
   5   0   1        6.05        5.29      1.93 o 
   7   0   1       32.99       27.58      4.29 o 
  -7   1   1      125.47      121.17      6.69 o 
  -6   1   1      184.98      194.24      6.74 o 
  -5   1   1       18.02       12.95      1.96 o 
  -4   1   1       74.67       79.58      3.40 o 
  -3   1   1        7.47        8.55      1.17 o 
  -2   1   1      181.48      228.07      3.74 o 
  -1   1   1     2190.97     2078.42     39.27 o 
   0   1   1      424.61      410.69      2.62 o 
   1   1   1     5102.69     5313.20     76.08 o 
   2   1   1     2141.94     2284.08     13.69 o 
   3   1   1       37.21       40.39      2.28 o 
   4   1   1      479.44      486.56      8.78 o 
   5   1   1        0.19       -0.16      1.61 o 
   6   1   1       90.43       89.92      5.23 o 
   7   1   1       13.44       12.63      2.97 o 
  -7   2   1        6.83        2.96      3.02 o 
  -6   2   1        1.14       -0.21      2.01 o 
  -5   2   1        7.87        3.68      1.96 o 
  -4   2   1       68.57       78.91      3.56 o 
  -3   2   1      249.56      267.18      5.21 o 
  -2   2   1     8876.49     9158.72    126.90 o 
  -1   2   1     1902.79     1719.38     37.95 o 
   0   2   1      494.28      453.42      7.92 o 
   1   2   1     1907.62     1869.77     42.47 o 
   2   2   1       17.07       19.64      1.46 o 
   3   2   1       14.66       16.71      1.75 o 
   4   2   1      102.08      114.63      4.36 o 
   5   2   1       86.74       86.55      4.35 o 
   6   2   1       17.05       12.55      3.02 o 
   7   2   1       38.27       45.30      4.56 o 
  -7   3   1        0.51       -2.57      2.57 o 
  -6   3   1        0.59        1.22      1.93 o 
  -5   3   1       51.38       55.93      3.58 o 
  -4   3   1      165.99      171.72      5.04 o 
  -3   3   1      316.70      320.39      5.80 o 
  -2   3   1      644.76      675.44      7.06 o 
  -1   3   1       33.77       29.41      1.25 o 
   0   3   1     1729.28     1698.43     26.91 o 
   1   3   1      187.75      172.55      3.16 o 
   2   3   1     1375.17     1474.41     11.39 o 
   3   3   1      385.85      427.48      7.21 o 
   4   3   1      103.00      103.06      4.36 o 
   5   3   1      131.51      142.12      5.77 o 
   6   3   1        2.02        1.32      2.22 o 
   7   3   1        3.32        8.02      2.36 o 
  -7   4   1       10.22       10.70      3.36 o 
  -6   4   1        0.00        2.91      1.93 o 
  -5   4   1       11.43        8.55      2.12 o 
  -4   4   1      792.03      847.36     11.42 o 
  -3   4   1        6.68        9.53      1.35 o 
  -2   4   1        4.08        3.68      0.95 o 
  -1   4   1      587.12      609.13      6.11 o 
   0   4   1      141.84      115.43      1.79 o 
   1   4   1      944.51     1005.48      8.32 o 
   2   4   1       80.38       82.19      2.87 o 
   3   4   1      737.55      775.60      9.94 o 
   4   4   1        6.84        7.36      1.67 o 
   5   4   1       11.10        9.43      2.38 o 
   6   4   1       95.40       97.33      5.68 o 
   7   4   1        0.05        1.35      2.57 o 
  -7   5   1        6.90        7.54      2.62 o 
  -6   5   1      116.89      123.60      5.98 o 
  -5   5   1        0.23        0.19      1.48 o 
  -4   5   1       41.18       49.71      3.05 o 
  -3   5   1        3.94        3.04      1.22 o 
  -2   5   1     1305.59     1458.37     11.84 o 
  -1   5   1       30.66       28.95      1.67 o 
   0   5   1     2010.16     2018.36     36.07 o 
   1   5   1     3758.23     3683.67     76.81 o 
   2   5   1     1211.21     1337.36     11.85 o 
   3   5   1        0.25        0.58      1.46 o 
   4   5   1       15.26       13.66      2.15 o 
   5   5   1       46.70       39.87      3.50 o 
   6   5   1        7.71        8.95      2.73 o 
   7   5   1        0.41       -2.78      2.78 o 
  -7   6   1        2.14       -1.59      2.51 o 
  -6   6   1        0.40       -0.21      2.41 o 
  -5   6   1        1.15        0.19      1.83 o 
  -4   6   1        7.75       10.38      1.75 o 
  -3   6   1      805.61      879.58     10.84 o 
  -2   6   1      684.24      774.77      9.00 o 
  -1   6   1       38.57       34.79      1.91 o 
   0   6   1       73.04       72.96      1.82 o 
   1   6   1      321.90      312.19      5.46 o 
   2   6   1      263.65      277.40      5.67 o 
   3   6   1      154.41      171.68      5.14 o 
   4   6   1       18.73       19.86      2.36 o 
   5   6   1       27.17       28.50      2.99 o 
   6   6   1        8.41        5.90      2.78 o 
   7   6   1        0.95        2.28      2.62 o 
  -7   7   1        2.66        6.56      2.67 o 
  -6   7   1      128.72      107.71      5.90 o 
  -5   7   1        7.47        4.16      2.25 o 
  -4   7   1      212.78      225.83      6.81 o 
  -3   7   1       48.51       53.69      3.05 o 
  -2   7   1        0.81        1.69      0.98 o 
  -1   7   1        1.80        2.01      1.09 o 
   0   7   1       92.02       88.64      2.12 o 
   1   7   1     1066.01     1097.00     11.09 o 
   2   7   1      263.29      249.34      5.69 o 
   3   7   1      157.21      160.74      5.17 o 
   4   7   1       38.15       44.08      3.37 o 
   5   7   1        0.39        3.23      2.20 o 
   6   7   1        3.57        3.18      2.62 o 
   7   7   1        0.00       -2.67      2.67 o 
  -7   8   1        1.17        3.39      2.59 o 
  -6   8   1        6.80        6.88      2.65 o 
  -5   8   1       68.50       64.91      4.40 o 
  -4   8   1      137.95      138.04      5.35 o 
  -3   8   1      338.95      354.55      7.63 o 
  -2   8   1       49.57       57.84      2.92 o 
  -1   8   1       60.23       62.35      2.84 o 
   0   8   1       92.61       95.57      3.30 o 
   1   8   1       10.42        9.59      1.43 o 
   2   8   1       28.76       28.54      2.31 o 
   3   8   1       10.60        8.92      2.09 o 
   4   8   1       11.82       11.25      2.17 o 
   5   8   1       84.04       76.80      5.09 o 
   6   8   1       25.29       21.21      3.44 o 
  -7   9   1        7.08        3.81      3.15 o 
  -6   9   1        9.97       11.15      2.75 o 
  -5   9   1        1.35        1.88      1.80 o 
  -4   9   1        0.40        0.53      1.85 o 
  -3   9   1      325.48      323.48      7.72 o 
  -2   9   1      258.13      268.82      6.48 o 
  -1   9   1        1.33        1.77      1.24 o 
   0   9   1       65.20       69.42      2.22 o 
   1   9   1       35.96       41.04      2.55 o 
   2   9   1        0.07       -1.43      1.43 o 
   3   9   1       10.86       11.84      2.09 o 
   4   9   1        1.56        2.06      1.77 o 
   5   9   1        1.66        2.43      2.28 o 
   6   9   1        0.85       -2.91      2.91 o 
  -6  10   1       11.50        7.25      2.73 o 
  -5  10   1        8.71        8.15      2.65 o 
  -4  10   1      114.96      109.18      5.23 o 
  -3  10   1      137.09      136.93      5.48 o 
  -2  10   1       43.60       38.10      2.78 o 
  -1  10   1        4.66        3.68      1.64 o 
   0  10   1       15.49       14.45      1.26 o 
   1  10   1       82.13       75.57      3.69 o 
   2  10   1       18.57       20.39      2.36 o 
   3  10   1       74.09       71.33      3.95 o 
   4  10   1       10.84        9.93      2.54 o 
   5  10   1       16.18       19.09      2.99 o 
   6  10   1        5.76        7.94      2.83 o 
  -6  11   1        0.45       -0.53      2.70 o 
  -5  11   1        5.82       10.48      2.38 o 
  -4  11   1       61.27       64.20      4.61 o 
  -3  11   1       12.83       15.28      2.41 o 
  -2  11   1       93.75       84.07      4.22 o 
  -1  11   1        2.69        2.36      1.43 o 
   0  11   1       32.66       34.47      2.73 o 
   1  11   1       26.73       27.63      2.62 o 
   2  11   1       61.41       62.31      3.79 o 
   3  11   1      134.88      130.96      5.85 o 
   4  11   1        2.83        4.45      2.17 o 
   5  11   1        4.98       10.53      2.70 o 
   6  11   1        0.53        1.14      2.49 o 
  -6  12   1        1.98        2.57      2.99 o 
  -5  12   1        1.74       -2.86      2.86 o 
  -4  12   1        1.57        0.00      1.96 o 
  -3  12   1      280.49      281.25      8.18 o 
  -2  12   1        2.65        1.22      1.75 o 
  -1  12   1       22.42       21.69      3.07 o 
   0  12   1        5.67        5.94      1.32 o 
   1  12   1       26.24       28.98      2.60 o 
   2  12   1       16.18       13.32      2.81 o 
   3  12   1      231.36      236.30      8.03 o 
   4  12   1       20.78       19.81      3.20 o 
   5  12   1       48.13       49.77      4.72 o 
  -5  13   1        0.06       -3.07      3.07 o 
  -4  13   1        1.61        4.61      1.91 o 
  -3  13   1        0.08       -0.61      2.17 o 
  -2  13   1       53.73       47.46      4.03 o 
  -1  13   1      173.62      183.21      6.52 o 
   0  13   1        6.60        5.52      1.32 o 
   1  13   1        2.72        2.89      1.75 o 
   2  13   1       43.42       37.53      3.39 o 
   3  13   1       42.04       45.05      3.92 o 
   4  13   1        0.52        0.71      2.17 o 
   5  13   1        1.19        3.55      2.62 o 
  -5  14   1        0.97        2.78      2.78 o 
  -4  14   1        0.01        1.48      2.17 o 
  -3  14   1       41.02       49.55      4.00 o 
  -2  14   1       42.18       44.07      3.92 o 
  -1  14   1       93.60       91.22      5.07 o 
   0  14   1       13.47       19.25      4.51 o 
   1  14   1        0.14        0.21      1.69 o 
   2  14   1       99.02      100.83      5.60 o 
   3  14   1       48.62       40.68      4.45 o 
   4  14   1       24.08       26.38      3.92 o 
   5  14   1       21.35       18.80      4.32 o 
  -4  15   1        2.65        6.06      2.73 o 
  -3  15   1       21.54       25.13      3.39 o 
  -2  15   1        0.12        3.33      2.41 o 
  -1  15   1        0.22       -2.54      2.75 o 
   0  15   1        2.24        2.67      1.66 o 
   1  15   1       24.92       15.71      3.20 o 
   2  15   1      119.14      113.18      6.27 o 
   3  15   1       19.91       16.05      3.52 o 
   4  15   1        2.37        5.74      2.81 o 
  -4  16   1        4.49        8.15      2.99 o 
  -3  16   1       78.08       78.75      5.44 o 
  -2  16   1      103.66      110.16      6.13 o 
  -1  16   1       69.31       72.06      5.07 o 
   0  16   1       25.23       23.99      2.98 o 
   1  16   1       17.15       15.44      3.02 o 
   2  16   1       31.21       25.83      3.79 o 
   3  16   1        0.29       -1.85      2.81 o 
   4  16   1        0.72        2.91      2.91 o 
  -3  17   1        0.74        4.71      2.43 o 
  -2  17   1        6.33       13.55      2.75 o 
  -1  17   1        0.75        3.52      2.62 o 
   0  17   1       11.91       11.92      2.08 o 
   1  17   1        0.26       -1.01      2.43 o 
   2  17   1        0.06       -2.67      2.67 o 
   3  17   1        0.01        1.14      2.75 o 
  -2  18   1       21.73       15.47      4.37 o 
  -1  18   1       25.45       32.87      3.84 o 
   0  18   1       56.79       59.26      3.75 o 
   1  18   1       49.45       48.55      4.82 o 
   2  18   1        0.25        0.00      2.70 o 
  -1  19   1        6.71       13.76      2.94 o 
   0  19   1       16.35       20.33      2.73 o 
  -8   0   2        7.55        6.11      3.15 o 
  -6   0   2       90.40       84.15      4.59 o 
  -4   0   2     1034.51     1070.36     11.94 o 
  -2   0   2     1449.99     1509.37     10.31 o 
   0   0   2     9650.94     8767.75     74.50 o 
   2   0   2       79.48       84.36      2.77 o 
   4   0   2      218.81      238.41      6.46 o 
   6   0   2       10.21        9.27      2.41 o 
  -8   1   2        2.86       -2.33      3.10 o 
  -7   1   2        6.70       10.85      2.73 o 
  -6   1   2        5.05        0.58      2.06 o 
  -5   1   2       24.80       24.03      2.54 o 
  -4   1   2      385.47      399.23      7.44 o 
  -3   1   2       10.52       13.90      1.38 o 
  -2   1   2     1868.52     1959.60     12.02 o 
  -1   1   2     4401.14     4156.06     66.84 o 
   0   1   2     2172.12     1962.10     29.12 o 
   1   1   2      273.10      296.53      4.16 o 
   2   1   2       40.74       45.46      2.07 o 
   3   1   2      133.18      138.25      4.21 o 
   4   1   2       15.30       12.16      2.12 o 
   5   1   2       30.10       29.33      3.02 o 
   6   1   2       26.88       31.31      3.28 o 
   7   1   2        3.71        3.04      2.78 o 
  -7   2   2        3.53        8.26      2.49 o 
  -6   2   2       13.12       10.49      2.70 o 
  -5   2   2       70.74       69.32      3.74 o 
  -4   2   2        1.46        0.61      1.24 o 
  -3   2   2      117.58      138.80      3.81 o 
  -2   2   2       10.87       10.30      1.11 o 
  -1   2   2      119.37      104.03      2.31 o 
   0   2   2      984.68      964.97      4.92 o 
   1   2   2     4756.80     5118.25     85.62 o 
   2   2   2     1018.72     1051.80      9.96 o 
   3   2   2       70.17       62.05      2.87 o 
   4   2   2      268.02      262.56      6.74 o 
   5   2   2       16.95       17.21      2.73 o 
   6   2   2        3.84        0.90      2.36 o 
   7   2   2        4.60        0.26      2.91 o 
  -7   3   2       17.71       18.19      3.10 o 
  -6   3   2       41.05       39.99      3.50 o 
  -5   3   2        8.51        9.19      1.64 o 
  -4   3   2      228.50      239.59      5.94 o 
  -3   3   2       96.60      103.80      3.35 o 
  -2   3   2     2092.91     2129.47     13.46 o 
  -1   3   2      590.54      565.95      5.79 o 
   0   3   2     2562.97     2450.04     37.26 o 
   1   3   2     2424.38     2365.63     56.63 o 
   2   3   2      517.64      549.45      7.27 o 
   3   3   2      106.90      101.13      3.72 o 
   4   3   2        5.96        6.01      1.75 o 
   5   3   2        1.11        2.43      1.96 o 
   6   3   2       14.72       15.52      2.86 o 
   7   3   2        0.11        1.40      2.57 o 
  -7   4   2        0.05        2.01      2.49 o 
  -6   4   2       21.05       17.24      3.52 o 
  -5   4   2       16.07       16.74      2.25 o 
  -4   4   2      100.06      118.99      4.41 o 
  -3   4   2      208.80      253.75      5.46 o 
  -2   4   2      653.45      665.39      7.55 o 
  -1   4   2    11823.57    11528.11    149.69 o 
   0   4   2     2807.12     2759.01     42.61 o 
   1   4   2      579.05      615.94      7.04 o 
   2   4   2       12.60       13.48      1.54 o 
   3   4   2       77.17       71.38      3.35 o 
   4   4   2       56.75       52.25      3.37 o 
   5   4   2      137.07      124.54      5.66 o 
   6   4   2       73.61       78.40      5.30 o 
   7   4   2        1.15       -2.78      2.78 o 
  -7   5   2        1.56       -1.54      2.86 o 
  -6   5   2      172.23      187.76      7.24 o 
  -5   5   2       43.11       50.84      3.34 o 
  -4   5   2        3.81        4.42      1.56 o 
  -3   5   2       45.33       50.91      2.60 o 
  -2   5   2       62.43       67.57      2.68 o 
  -1   5   2      114.07      117.34      3.15 o 
   0   5   2     1666.24     1660.55      8.36 o 
   1   5   2      489.53      518.62      6.86 o 
   2   5   2        1.38        3.68      1.16 o 
   3   5   2      145.79      157.03      5.06 o 
   4   5   2       68.21       59.28      3.66 o 
   5   5   2       17.12       12.29      3.05 o 
   6   5   2        3.70        5.29      2.75 o 
   7   5   2        1.50       -2.04      2.91 o 
  -7   6   2        0.00       -2.81      2.81 o 
  -6   6   2      201.98      179.02      7.40 o 
  -5   6   2      277.47      287.06      7.80 o 
  -4   6   2       12.73       17.77      2.17 o 
  -3   6   2      965.25     1088.53     12.16 o 
  -2   6   2      224.79      243.68      5.15 o 
  -1   6   2      146.33      144.35      3.71 o 
   0   6   2      215.00      211.51      5.11 o 
   1   6   2       27.44       23.06      1.72 o 
   2   6   2      701.67      724.14      9.65 o 
   3   6   2      421.38      426.43      8.27 o 
   4   6   2       33.73       28.41      2.89 o 
   5   6   2        0.08       -1.64      2.04 o 
   6   6   2        1.46        2.49      2.70 o 
  -7   7   2        3.56        0.26      2.41 o 
  -6   7   2        0.61        2.04      2.25 o 
  -5   7   2      242.17      230.67      7.29 o 
  -4   7   2       38.06       41.56      3.13 o 
  -3   7   2        2.33       -1.54      1.54 o 
  -2   7   2        2.11        1.09      1.38 o 
  -1   7   2      138.69      152.08      4.16 o 
   0   7   2      163.89      167.11      3.00 o 
   1   7   2      486.97      500.52      7.74 o 
   2   7   2      160.97      186.99      5.17 o 
   3   7   2       23.77       19.07      2.46 o 
   4   7   2       90.82       93.70      4.75 o 
   5   7   2        2.08        0.85      2.06 o 
   6   7   2        8.50       13.02      2.96 o 
  -7   8   2        6.85        7.78      2.86 o 
  -6   8   2        6.70        7.49      2.25 o 
  -5   8   2       28.88       29.06      3.31 o 
  -4   8   2        0.32        0.98      1.61 o 
  -3   8   2       63.57       65.89      3.53 o 
  -2   8   2       35.45       31.47      2.36 o 
  -1   8   2       43.75       46.98      2.52 o 
   0   8   2        7.87        9.91      1.28 o 
   1   8   2       91.15       81.20      3.59 o 
   2   8   2       12.52       10.41      1.59 o 
   3   8   2       21.12       20.71      2.33 o 
   4   8   2       74.08       80.79      4.51 o 
   5   8   2        7.17        7.76      2.59 o 
   6   8   2       22.44       26.69      3.55 o 
  -7   9   2        7.89        5.77      2.94 o 
  -6   9   2        0.16       -1.46      2.33 o 
  -5   9   2        1.76        1.24      2.04 o 
  -4   9   2       14.57       14.88      2.41 o 
  -3   9   2       92.39       86.73      4.33 o 
  -2   9   2        0.24        2.12      1.32 o 
  -1   9   2       53.00       46.94      2.87 o 
   0   9   2       18.82       22.14      1.50 o 
   1   9   2        0.05        0.90      1.14 o 
   2   9   2       11.42       12.79      1.96 o 
   3   9   2       49.35       49.45      3.42 o 
   4   9   2        1.49        0.98      1.91 o 
   5   9   2        5.78        5.80      2.44 o 
   6   9   2       28.03       31.28      4.29 o 
  -6  10   2        6.91        6.91      2.54 o 
  -5  10   2       47.89       39.10      3.79 o 
  -4  10   2      209.89      196.03      6.88 o 
  -3  10   2      144.08      147.50      5.56 o 
  -2  10   2       34.21       29.79      2.52 o 
  -1  10   2       38.49       43.27      2.89 o 
   0  10   2       12.43       12.11      1.28 o 
   1  10   2        8.87        7.49      1.85 o 
   2  10   2        2.65        3.60      1.54 o 
   3  10   2      166.01      176.39      6.42 o 
   4  10   2       96.37       90.95      5.15 o 
   5  10   2        0.70        4.63      2.25 o 
   6  10   2        1.71        3.41      2.70 o 
  -6  11   2        2.12        0.00      2.54 o 
  -5  11   2       12.01       11.07      2.54 o 
  -4  11   2      204.60      214.40      7.33 o 
  -3  11   2      164.97      168.20      6.23 o 
  -2  11   2       31.88       32.22      2.81 o 
  -1  11   2        0.07        1.35      1.40 o 
   0  11   2        0.00        0.68      0.98 o 
   1  11   2      150.33      153.96      5.46 o 
   2  11   2        0.40        2.22      1.67 o 
   3  11   2        1.34        1.35      1.91 o 
   4  11   2        3.70        7.94      2.01 o 
   5  11   2       42.73       46.37      4.35 o 
  -6  12   2        0.31        1.14      2.54 o 
  -5  12   2        8.57        9.53      2.83 o 
  -4  12   2       77.52       74.31      4.75 o 
  -3  12   2        9.82        9.35      2.57 o 
  -2  12   2       14.89       14.80      2.78 o 
  -1  12   2       35.86       32.07      2.94 o 
   0  12   2       41.81       36.58      2.09 o 
   1  12   2        0.26        0.16      1.64 o 
   2  12   2       57.46       60.57      3.95 o 
   3  12   2       18.93       22.30      3.12 o 
   4  12   2       26.42       27.70      3.13 o 
   5  12   2        0.10        0.26      2.57 o 
  -5  13   2       38.92       30.36      4.50 o 
  -4  13   2        8.29        9.19      2.36 o 
  -3  13   2       80.20       78.73      5.04 o 
  -2  13   2      141.46      138.18      5.90 o 
  -1  13   2       27.26       26.46      2.97 o 
   0  13   2       18.75       23.66      1.98 o 
   1  13   2       12.15       15.49      2.41 o 
   2  13   2        4.25        1.40      2.09 o 
   3  13   2       36.50       31.72      3.87 o 
   4  13   2        4.32        7.23      2.59 o 
   5  13   2        1.18        0.00      2.78 o 
  -5  14   2       15.16       17.61      3.42 o 
  -4  14   2       18.30       22.83      3.31 o 
  -3  14   2       34.92       34.31      4.00 o 
  -2  14   2       62.31       52.37      4.48 o 
  -1  14   2       40.25       36.47      3.63 o 
   0  14   2        0.01        0.28      1.12 o 
   1  14   2      120.78      119.11      5.82 o 
   2  14   2        0.37        0.87      2.22 o 
   3  14   2       13.46       13.56      2.99 o 
   4  14   2       19.73       20.44      3.73 o 
  -5  15   2       10.48       13.74      3.26 o 
  -4  15   2        0.52        0.26      2.51 o 
  -3  15   2       57.62       57.18      4.69 o 
  -2  15   2        0.66       -2.38      2.38 o 
  -1  15   2        1.33        2.38      1.83 o 
   0  15   2        2.07        3.57      2.14 o 
   1  15   2      117.37      106.80      5.82 o 
   2  15   2      128.79      125.37      6.51 o 
   3  15   2       16.67       16.58      3.42 o 
   4  15   2        1.35        0.29      2.70 o 
  -4  16   2        0.52        2.54      2.43 o 
  -3  16   2        1.47       -1.03      2.41 o 
  -2  16   2        0.01        3.15      2.06 o 
  -1  16   2        0.35       -2.33      2.33 o 
   0  16   2        0.52        0.40      1.51 o 
   1  16   2       57.23       60.18      5.01 o 
   2  16   2       36.24       43.00      4.48 o 
   3  16   2       19.99       21.32      3.55 o 
  -3  17   2        6.55        7.78      2.86 o 
  -2  17   2       34.25       40.69      4.11 o 
  -1  17   2      196.13      215.53      8.49 o 
   0  17   2       37.26       39.19      2.89 o 
   1  17   2        5.94       11.65      3.02 o 
   2  17   2        5.01        2.99      2.89 o 
   3  17   2        7.47        4.69      3.02 o 
  -2  18   2        0.09        5.93      2.54 o 
  -1  18   2        0.15       -3.07      3.07 o 
   0  18   2       14.08       13.92      2.32 o 
   1  18   2        2.40       -1.11      3.23 o 
   2  18   2        0.46       -2.99      2.99 o 
  -7   0   3       41.83       39.93      4.08 o 
  -5   0   3      130.20      121.57      4.87 o 
  -3   0   3       14.86       14.41      1.51 o 
  -1   0   3      232.61      258.53      3.90 o 
   1   0   3     1193.42     1260.67     10.17 o 
   3   0   3       64.52       69.84      3.32 o 
   5   0   3       24.11       25.19      3.02 o 
   7   0   3       17.25        7.57      3.65 o 
  -8   1   3        1.40        0.87      2.78 o 
  -7   1   3       59.32       58.06      4.96 o 
  -6   1   3        2.84        4.90      1.93 o 
  -5   1   3       20.06       21.06      2.22 o 
  -4   1   3       24.59       24.32      2.44 o 
  -3   1   3      502.18      529.70      7.44 o 
  -2   1   3       27.67       27.64      1.54 o 
  -1   1   3     4482.60     4314.94     76.95 o 
   0   1   3      200.67      178.52      2.35 o 
   1   1   3      261.32      267.89      4.59 o 
   2   1   3       24.84       20.28      1.72 o 
   3   1   3      115.86      112.03      4.20 o 
   4   1   3       42.58       43.50      3.23 o 
   5   1   3       51.82       47.03      3.69 o 
   6   1   3        2.42        1.69      2.22 o 
   7   1   3       24.60       30.93      3.95 o 
  -8   2   3        0.93        0.58      2.59 o 
  -7   2   3       79.30      103.75      5.60 o 
  -6   2   3       21.36       22.72      2.83 o 
  -5   2   3      211.75      212.47      6.30 o 
  -4   2   3      128.15      144.67      4.58 o 
  -3   2   3      141.09      161.06      4.19 o 
  -2   2   3      113.19      125.59      3.20 o 
  -1   2   3       82.87       87.88      2.40 o 
   0   2   3      417.16      421.11      3.75 o 
   1   2   3     1004.00     1015.27      9.30 o 
   2   2   3      129.48      122.36      3.73 o 
   3   2   3      248.93      246.46      6.08 o 
   4   2   3      242.65      238.11      6.97 o 
   5   2   3       30.84       27.31      3.05 o 
   6   2   3        0.22        2.43      2.12 o 
   7   2   3        0.60        0.00      2.59 o 
  -7   3   3       93.68       93.57      5.52 o 
  -6   3   3       31.55       32.11      3.42 o 
  -5   3   3       28.85       23.71      2.46 o 
  -4   3   3        4.60        3.73      1.51 o 
  -3   3   3        2.47        1.32      1.22 o 
  -2   3   3     3548.97     3414.12     77.12 o 
  -1   3   3      610.98      650.68      6.91 o 
   0   3   3      116.38      107.09      2.01 o 
   1   3   3     2310.34     2445.70     15.44 o 
   2   3   3      531.42      576.17      8.31 o 
   3   3   3       42.28       43.78      2.76 o 
   4   3   3      154.67      143.80      5.48 o 
   5   3   3      143.25      136.75      5.98 o 
   6   3   3        1.68        1.24      2.49 o 
  -7   4   3       20.78       12.68      3.20 o 
  -6   4   3        7.58        4.71      2.28 o 
  -5   4   3        0.52        1.67      1.56 o 
  -4   4   3      287.22      304.77      6.97 o 
  -3   4   3        5.09        4.08      1.27 o 
  -2   4   3      118.22      122.49      3.57 o 
  -1   4   3      818.96      810.28      8.24 o 
   0   4   3      767.84      749.11      5.63 o 
   1   4   3       21.68       20.91      1.56 o 
   2   4   3      167.52      165.97      4.70 o 
   3   4   3       13.52       11.65      1.80 o 
   4   4   3       18.20       16.50      2.38 o 
   5   4   3       51.87       50.90      4.19 o 
   6   4   3        5.66        0.74      2.41 o 
  -7   5   3       27.96       28.71      3.68 o 
  -6   5   3       11.58        8.63      2.62 o 
  -5   5   3      152.78      145.62      5.72 o 
  -4   5   3       20.27       16.45      2.23 o 
  -3   5   3      191.13      203.77      5.18 o 
  -2   5   3     1950.11     2185.13     15.52 o 
  -1   5   3       54.79       60.03      2.50 o 
   0   5   3      126.63      132.51      2.57 o 
   1   5   3        0.91        0.66      0.87 o 
   2   5   3      334.85      351.04      6.86 o 
   3   5   3      320.95      313.48      7.32 o 
   4   5   3        4.93        1.06      2.04 o 
   5   5   3       80.92       74.82      5.01 o 
   6   5   3        0.87        0.00      2.43 o 
  -7   6   3        1.32       -2.36      2.59 o 
  -6   6   3       27.42       22.81      3.42 o 
  -5   6   3      104.80      103.31      4.91 o 
  -4   6   3       19.39       21.19      2.33 o 
  -3   6   3     1631.16     1721.24     15.59 o 
  -2   6   3       83.14       72.10      3.08 o 
  -1   6   3      244.83      254.24      5.16 o 
   0   6   3       29.27       36.93      1.60 o 
   1   6   3      357.43      373.16      6.72 o 
   2   6   3      232.61      216.06      5.65 o 
   3   6   3       97.66       92.47      4.20 o 
   4   6   3       10.03        6.35      2.25 o 
   5   6   3        9.21        9.40      2.65 o 
   6   6   3        0.12       -0.26      2.22 o 
  -7   7   3        1.06       -0.26      2.43 o 
  -6   7   3       14.62       17.10      3.10 o 
  -5   7   3       19.71       20.68      2.70 o 
  -4   7   3      117.86      113.72      4.95 o 
  -3   7   3       61.57       67.59      3.45 o 
  -2   7   3      134.07      120.36      3.92 o 
  -1   7   3      421.70      441.53      7.34 o 
   0   7   3       60.01       68.80      2.15 o 
   1   7   3      187.37      196.27      5.24 o 
   2   7   3      184.89      204.79      5.71 o 
   3   7   3       34.95       34.16      2.78 o 
   4   7   3       78.80       78.39      4.35 o 
   5   7   3        8.30        4.77      2.57 o 
   6   7   3        5.43        7.28      2.91 o 
  -7   8   3       13.65       11.07      3.36 o 
  -6   8   3        7.68        7.02      2.62 o 
  -5   8   3       91.35       91.37      4.99 o 
  -4   8   3       91.53       94.14      4.51 o 
  -3   8   3        7.68        6.57      1.91 o 
  -2   8   3      132.67      143.19      4.69 o 
  -1   8   3       11.59       11.89      1.64 o 
   0   8   3       57.98       54.32      2.46 o 
   1   8   3      116.09      111.28      4.07 o 
   2   8   3      524.99      550.56      9.79 o 
   3   8   3       10.62       10.56      2.28 o 
   4   8   3        3.91        2.78      2.41 o 
   5   8   3        5.05        5.19      2.22 o 
   6   8   3        1.22       -2.51      2.86 o 
  -7   9   3       12.88       17.21      3.44 o 
  -6   9   3        8.64       10.99      2.78 o 
  -5   9   3        0.57        1.24      1.61 o 
  -4   9   3        1.92        2.30      2.17 o 
  -3   9   3      516.34      516.05      9.80 o 
  -2   9   3      345.00      356.71      7.65 o 
  -1   9   3      817.15      836.37     11.08 o 
   0   9   3       60.17       68.59      2.44 o 
   1   9   3        0.46        2.49      1.22 o 
   2   9   3       69.85       72.50      4.17 o 
   3   9   3       38.09       36.15      3.07 o 
   4   9   3       60.16       55.71      4.24 o 
   5   9   3       15.89       15.73      3.18 o 
   6   9   3       25.78       29.45      3.68 o 
  -6  10   3        5.89        4.61      2.81 o 
  -5  10   3       16.98       18.64      2.75 o 
  -4  10   3      137.44      147.17      5.90 o 
  -3  10   3        0.11       -0.85      1.80 o 
  -2  10   3        2.92        3.63      1.48 o 
  -1  10   3       21.59       22.83      2.38 o 
   0  10   3       86.26       84.64      2.84 o 
   1  10   3       63.50       60.76      3.48 o 
   2  10   3       27.20       25.62      2.91 o 
   3  10   3        4.99        1.32      2.30 o 
   4  10   3       41.87       49.24      3.97 o 
   5  10   3        0.36        3.07      2.09 o 
  -6  11   3        1.68        0.53      2.49 o 
  -5  11   3        0.52        0.69      2.38 o 
  -4  11   3      172.84      167.19      6.84 o 
  -3  11   3       51.41       46.35      3.71 o 
  -2  11   3        0.64        2.96      1.51 o 
  -1  11   3       45.40       43.00      3.18 o 
   0  11   3      375.02      383.96     15.14 o 
   1  11   3       50.91       48.92      3.55 o 
   2  11   3      258.99      258.09      7.66 o 
   3  11   3       39.49       33.02      3.47 o 
   4  11   3        4.36        5.59      2.54 o 
   5  11   3        1.27       -2.54      2.54 o 
  -6  12   3       31.18       25.88      4.21 o 
  -5  12   3        0.69       -2.22      2.59 o 
  -4  12   3        0.01       -2.62      2.62 o 
  -3  12   3      311.76      316.39      8.61 o 
  -2  12   3       14.25       16.15      2.49 o 
  -1  12   3        0.81       -1.69      1.69 o 
   0  12   3       50.67       51.46      2.93 o 
   1  12   3        3.31        4.84      1.85 o 
   2  12   3        1.43        2.94      2.06 o 
   3  12   3        5.50        5.88      2.30 o 
   4  12   3       19.19       19.52      3.10 o 
   5  12   3       23.36       30.83      3.68 o 
  -5  13   3       75.19       92.85      6.05 o 
  -4  13   3        3.93        2.78      2.41 o 
  -3  13   3       13.15       17.00      2.94 o 
  -2  13   3        3.35        1.75      1.88 o 
  -1  13   3       35.47       33.23      3.34 o 
   0  13   3        1.42        1.98      1.29 o 
   1  13   3       30.94       30.12      3.34 o 
   2  13   3       13.23       15.99      2.57 o 
   3  13   3       32.06       34.23      3.55 o 
   4  13   3        0.92        2.62      2.28 o 
  -5  14   3        3.92        1.67      3.52 o 
  -4  14   3        0.35        2.22      2.46 o 
  -3  14   3        1.36        1.14      2.14 o 
  -2  14   3       37.38       30.07      3.47 o 
  -1  14   3       80.46       83.96      4.91 o 
   0  14   3        3.97        6.04      1.62 o 
   1  14   3       17.14       15.91      2.62 o 
   2  14   3       14.51       13.61      3.04 o 
   3  14   3        5.97        5.96      2.99 o 
   4  14   3        1.81       -1.38      2.38 o 
  -5  15   3       43.89       48.12      5.30 o 
  -4  15   3       19.24       23.57      3.71 o 
  -3  15   3        3.06        8.28      2.44 o 
  -2  15   3       69.73       73.20      4.80 o 
  -1  15   3        4.30        6.22      2.22 o 
   0  15   3        2.80        4.58      1.60 o 
   1  15   3        1.02        3.89      1.93 o 
   2  15   3       31.19       41.54      3.76 o 
   3  15   3        1.42        2.12      2.70 o 
  -4  16   3        9.96       11.33      3.15 o 
  -3  16   3       10.92       13.34      3.23 o 
  -2  16   3        5.63        4.71      2.51 o 
  -1  16   3        0.02       -2.41      2.59 o 
   0  16   3       22.01       21.41      2.41 o 
   1  16   3       14.69       10.91      3.18 o 
   2  16   3       30.86       29.69      3.79 o 
   3  16   3       15.01       15.07      3.18 o 
  -3  17   3        0.00        2.81      2.65 o 
  -2  17   3        1.00        1.32      2.59 o 
  -1  17   3        1.41        1.03      2.75 o 
   0  17   3        5.22        5.30      3.11 o 
   1  17   3        7.47        6.70      3.28 o 
   2  17   3       17.55       23.41      3.71 o 
  -2  18   3        1.32       -3.10      3.10 o 
  -1  18   3        2.15        2.81      2.25 o 
   0  18   3       89.61      104.49      8.86 o 
   1  18   3       17.49       14.96      4.02 o 
  -8   0   4       16.14       21.10      3.55 o 
  -6   0   4      156.56      151.40      6.09 o 
  -4   0   4      272.90      251.11      6.30 o 
  -2   0   4      368.90      378.92      5.91 o 
   0   0   4       36.81       43.95      1.45 o 
   2   0   4       14.45       15.04      1.80 o 
   4   0   4        0.15        0.87      1.69 o 
   6   0   4        0.82       -2.46      2.46 o 
  -8   1   4       15.30       15.65      3.47 o 
  -7   1   4        9.34       11.57      2.65 o 
  -6   1   4        3.05        5.35      2.25 o 
  -5   1   4        0.07       -0.64      1.75 o 
  -4   1   4      575.46      621.51      9.64 o 
  -3   1   4      314.09      290.73      5.84 o 
  -2   1   4      233.96      226.26      4.57 o 
  -1   1   4      181.38      174.72      3.84 o 
   0   1   4      689.77      664.06      9.05 o 
   1   1   4       40.41       38.63      2.12 o 
   2   1   4       64.92       81.68      3.40 o 
   3   1   4      345.86      347.43      7.73 o 
   4   1   4       14.12       14.19      2.17 o 
   5   1   4        5.22        9.42      2.12 o 
   6   1   4        0.06       -0.77      2.33 o 
  -8   2   4       15.79       12.81      3.73 o 
  -7   2   4       35.79       47.13      4.21 o 
  -6   2   4      189.53      182.65      6.84 o 
  -5   2   4        1.63        0.66      1.54 o 
  -4   2   4       99.88      114.66      4.28 o 
  -3   2   4      103.87      117.93      3.89 o 
  -2   2   4      202.86      218.62      4.64 o 
  -1   2   4     1367.41     1393.54     11.17 o 
   0   2   4      223.22      216.49      3.74 o 
   1   2   4      104.81      110.98      3.46 o 
   2   2   4      883.39      871.86     10.85 o 
   3   2   4       43.02       48.44      3.21 o 
   4   2   4       44.35       45.94      3.68 o 
   5   2   4       64.09       62.35      4.59 o 
   6   2   4        0.57        0.79      2.43 o 
  -7   3   4        2.51        8.84      2.17 o 
  -6   3   4      192.10      188.36      6.95 o 
  -5   3   4        0.31        1.32      1.75 o 
  -4   3   4      315.10      327.35      7.24 o 
  -3   3   4      536.63      533.70      8.27 o 
  -2   3   4      106.84      131.41      3.84 o 
  -1   3   4      830.35      868.85      9.04 o 
   0   3   4       32.69       46.83      3.14 o 
   1   3   4       34.34       34.61      2.02 o 
   2   3   4       29.96       27.46      2.31 o 
   3   3   4       78.60       84.30      3.93 o 
   4   3   4        0.03        0.37      1.77 o 
   5   3   4       16.03       17.77      2.81 o 
   6   3   4       18.06       19.01      3.31 o 
  -7   4   4        4.55       -0.24      2.94 o 
  -6   4   4       63.48       67.17      4.64 o 
  -5   4   4       41.11       41.80      3.55 o 
  -4   4   4        6.55        9.40      1.61 o 
  -3   4   4        1.08        4.39      1.14 o 
  -2   4   4        4.41        5.00      1.43 o 
  -1   4   4      998.75     1042.00     10.25 o 
   0   4   4      342.39      327.41      4.13 o 
   1   4   4        5.36        3.31      1.22 o 
   2   4   4      298.61      296.21      6.49 o 
   3   4   4       37.89       41.46      3.13 o 
   4   4   4        2.22        0.56      2.20 o 
   5   4   4       14.26        9.82      2.91 o 
   6   4   4        0.01        0.53      2.57 o 
  -7   5   4        2.75        6.38      2.51 o 
  -6   5   4       31.06       25.38      3.68 o 
  -5   5   4       81.49       95.77      4.57 o 
  -4   5   4      199.52      198.23      5.90 o 
  -3   5   4       69.04       72.28      3.37 o 
  -2   5   4      634.07      667.94      9.11 o 
  -1   5   4        4.44        5.82      1.22 o 
   0   5   4       99.10       78.82      2.26 o 
   1   5   4       26.13       28.78      2.23 o 
   2   5   4        2.44        2.22      1.24 o 
   3   5   4       31.73       29.84      2.76 o 
   4   5   4       11.89        8.95      2.70 o 
   5   5   4      110.95      102.60      6.08 o 
   6   5   4       25.30       35.83      4.29 o 
  -7   6   4       13.76       13.61      3.36 o 
  -6   6   4       43.64       42.46      3.82 o 
  -5   6   4        5.09        3.86      2.09 o 
  -4   6   4       68.09       66.21      3.72 o 
  -3   6   4      164.03      184.39      5.47 o 
  -2   6   4       88.92       84.30      3.43 o 
  -1   6   4      565.60      547.45      8.26 o 
   0   6   4      484.06      461.61      9.10 o 
   1   6   4      550.18      533.91      8.72 o 
   2   6   4      164.80      156.91      5.20 o 
   3   6   4        0.05        1.32      1.54 o 
   4   6   4        9.75        5.14      2.49 o 
   5   6   4        0.09       -2.59      2.78 o 
   6   6   4       23.82       21.00      3.65 o 
  -7   7   4        0.44        5.11      2.12 o 
  -6   7   4       77.95       81.20      5.17 o 
  -5   7   4      191.22      193.38      6.90 o 
  -4   7   4        0.24        0.00      1.75 o 
  -3   7   4       43.64       40.28      3.00 o 
  -2   7   4      171.63      181.05      5.20 o 
  -1   7   4      192.42      177.25      5.02 o 
   0   7   4        0.01        1.77      0.85 o 
   1   7   4      592.46      560.24      9.37 o 
   2   7   4       37.42       43.05      3.02 o 
   3   7   4       11.88       12.66      2.30 o 
   4   7   4       96.64       93.21      5.47 o 
   5   7   4        0.02        2.20      2.20 o 
   6   7   4        8.51        6.91      3.73 o 
  -7   8   4       16.49       17.79      3.79 o 
  -6   8   4        2.04       -0.48      2.06 o 
  -5   8   4        2.89        0.40      2.44 o 
  -4   8   4       51.74       46.93      3.90 o 
  -3   8   4       19.84       16.66      2.46 o 
  -2   8   4       10.31        9.29      2.01 o 
  -1   8   4      934.80      926.92     11.75 o 
   0   8   4       44.14       43.15      3.70 o 
   1   8   4       10.05       13.00      1.93 o 
   2   8   4        4.95        5.37      2.04 o 
   3   8   4       76.52       78.07      4.46 o 
   4   8   4        0.99        3.20      2.01 o 
   5   8   4        3.82        7.07      2.44 o 
  -7   9   4        0.10        0.00      2.83 o 
  -6   9   4        2.79        2.70      2.17 o 
  -5   9   4        0.00        0.00      2.20 o 
  -4   9   4        6.62       10.80      2.14 o 
  -3   9   4      266.17      274.99      7.43 o 
  -2   9   4        1.86        3.23      1.56 o 
  -1   9   4       11.93       13.85      2.30 o 
   0   9   4      121.63      116.22      3.29 o 
   1   9   4        0.16       -0.16      1.61 o 
   2   9   4       13.86       14.88      2.73 o 
   3   9   4       23.35       22.46      2.94 o 
   4   9   4        5.32        4.26      2.22 o 
   5   9   4        1.84        1.56      2.30 o 
  -6  10   4        0.98       -2.62      2.62 o 
  -5  10   4       32.39       29.04      3.36 o 
  -4  10   4      315.10      320.49      8.85 o 
  -3  10   4      250.55      237.57      7.16 o 
  -2  10   4        0.41       -1.11      1.77 o 
  -1  10   4       18.00       17.59      2.36 o 
   0  10   4      375.02      365.06     12.65 o 
   1  10   4      189.85      177.74      6.18 o 
   2  10   4        1.63        2.88      1.69 o 
   3  10   4       86.90       85.17      5.10 o 
   4  10   4        2.59        1.64      2.17 o 
   5  10   4        6.23        5.19      2.78 o 
  -6  11   4        0.42       -0.53      2.46 o 
  -5  11   4       69.83       69.22      5.04 o 
  -4  11   4       39.57       38.29      3.55 o 
  -3  11   4        0.02       -2.14      2.14 o 
  -2  11   4       90.84       88.13      4.54 o 
  -1  11   4       30.56       39.69      3.18 o 
   0  11   4      118.63      117.03      3.54 o 
   1  11   4      407.41      419.47      9.72 o 
   2  11   4      160.20      154.59      6.33 o 
   3  11   4        0.00       -1.09      2.01 o 
   4  11   4        7.18        5.72      2.70 o 
   5  11   4        1.13        8.28      2.59 o 
  -6  12   4        0.43        0.00      2.51 o 
  -5  12   4       25.29       34.46      3.81 o 
  -4  12   4       27.93       23.76      3.44 o 
  -3  12   4        1.86        1.80      2.12 o 
  -2  12   4        0.88        2.81      1.75 o 
  -1  12   4      106.37       92.98      4.89 o 
   0  12   4       11.74        8.11      1.66 o 
   1  12   4       17.35       15.17      2.70 o 
   2  12   4        0.46       -0.64      2.41 o 
   3  12   4        2.77        2.78      2.33 o 
   4  12   4        2.93        8.66      2.44 o 
  -5  13   4        5.00       -0.26      2.57 o 
  -4  13   4        0.67       -2.62      2.62 o 
  -3  13   4        1.94        2.17      2.28 o 
  -2  13   4      467.86      468.42     10.93 o 
  -1  13   4       17.23       19.30      2.78 o 
   0  13   4        6.14        6.33      1.65 o 
   1  13   4        5.64        5.19      2.38 o 
   2  13   4        9.55        9.40      2.78 o 
   3  13   4        0.00       -1.98      2.62 o 
   4  13   4        8.28       16.33      2.86 o 
  -5  14   4       13.36       14.01      3.26 o 
  -4  14   4       18.13       26.06      3.42 o 
  -3  14   4        3.34       -1.85      2.17 o 
  -2  14   4        6.16        8.79      2.38 o 
  -1  14   4       44.32       42.75      3.90 o 
   0  14   4       61.22       58.49      4.31 o 
   1  14   4        7.60        7.84      2.73 o 
   2  14   4        6.06        2.65      2.94 o 
   3  14   4        5.68        5.77      2.99 o 
   4  14   4        5.28        9.05      3.31 o 
  -4  15   4       11.17       12.42      3.02 o 
  -3  15   4        0.27        0.74      2.33 o 
  -2  15   4        0.70       -1.67      2.51 o 
  -1  15   4       10.20       11.78      2.62 o 
   0  15   4       22.06       17.90      2.32 o 
   1  15   4       36.55       32.80      4.00 o 
   2  15   4       20.90       25.45      3.52 o 
   3  15   4        2.23        1.11      2.54 o 
  -4  16   4        1.85       -3.26      3.26 o 
  -3  16   4        0.04        0.53      2.41 o 
  -2  16   4        0.50       -1.54      2.73 o 
  -1  16   4       20.26       20.71      3.44 o 
   0  16   4       19.31       27.35      3.26 o 
   1  16   4       19.22       17.64      3.73 o 
   2  16   4        0.00        0.56      2.96 o 
  -3  17   4       16.19       19.83      3.55 o 
  -2  17   4        7.16        4.95      3.31 o 
  -1  17   4        8.99        9.69      2.94 o 
   0  17   4       12.57       13.37      2.44 o 
   1  17   4       15.98       23.14      3.87 o 
  -1  18   4        1.72        2.04      3.02 o 
   0  18   4        0.67        1.92      2.05 o 
  -7   0   5        1.62       -1.22      2.54 o 
  -5   0   5       81.90       74.04      4.33 o 
  -3   0   5      198.94      182.64      5.05 o 
  -1   0   5      110.60       90.99      3.20 o 
   1   0   5      126.99      135.81      4.24 o 
   3   0   5        0.04       -1.67      1.67 o 
   5   0   5        2.54        0.48      2.22 o 
  -8   1   5       25.78       24.58      4.05 o 
  -7   1   5        0.43        0.00      2.33 o 
  -6   1   5       37.29       34.53      3.55 o 
  -5   1   5       72.90       73.61      4.14 o 
  -4   1   5       19.24       15.76      2.20 o 
  -3   1   5      809.72      859.08     10.59 o 
  -2   1   5        7.69        8.13      1.35 o 
  -1   1   5        0.62        0.56      0.85 o 
   0   1   5       78.93       65.63      1.98 o 
   1   1   5        2.68        3.44      1.16 o 
   2   1   5        1.85        3.18      1.30 o 
   3   1   5      226.69      213.40      6.59 o 
   4   1   5       37.73       39.11      3.52 o 
   5   1   5       11.78       14.75      2.59 o 
   6   1   5        4.42        2.81      2.89 o 
  -7   2   5      146.95      158.27      7.31 o 
  -6   2   5       22.68       22.25      2.81 o 
  -5   2   5        4.86        3.41      1.80 o 
  -4   2   5       22.90       22.94      2.62 o 
  -3   2   5       11.25       16.10      1.85 o 
  -2   2   5      150.97      150.35      4.16 o 
  -1   2   5      119.74      118.01      3.68 o 
   0   2   5       10.41        7.46      0.84 o 
   1   2   5       78.13       74.61      3.29 o 
   2   2   5       69.53       57.58      3.13 o 
   3   2   5       28.84       31.56      3.10 o 
   4   2   5        0.24       -0.40      2.28 o 
   5   2   5       24.98       27.84      3.68 o 
   6   2   5        5.08        5.90      2.62 o 
  -7   3   5        3.21        0.00      2.67 o 
  -6   3   5       61.56       61.36      4.38 o 
  -5   3   5      245.45      237.44      7.13 o 
  -4   3   5       85.86       85.21      3.85 o 
  -3   3   5       52.58       48.61      2.84 o 
  -2   3   5      792.34      836.76      9.98 o 
  -1   3   5      190.13      196.28      4.81 o 
   0   3   5      145.02      125.38      2.84 o 
   1   3   5      297.81      281.09      6.20 o 
   2   3   5       76.43       76.98      3.85 o 
   3   3   5      190.63      192.66      6.34 o 
   4   3   5      115.53      114.61      5.39 o 
   5   3   5        5.68        7.41      2.41 o 
   6   3   5        0.10        2.57      2.57 o 
  -7   4   5        3.04        0.00      3.18 o 
  -6   4   5        5.98        5.35      2.36 o 
  -5   4   5       50.82       51.83      3.74 o 
  -4   4   5        4.27        7.94      1.38 o 
  -3   4   5        2.12        2.54      1.51 o 
  -2   4   5      189.77      197.58      5.29 o 
  -1   4   5       18.13       19.47      1.80 o 
   0   4   5       21.85       20.68      2.20 o 
   1   4   5        9.13       10.06      1.69 o 
   2   4   5        4.85        8.44      1.75 o 
   3   4   5       75.78       73.78      4.25 o 
   4   4   5      109.53      100.10      5.34 o 
   5   4   5       13.54       16.04      3.63 o 
   6   4   5        3.44        2.89      2.70 o 
  -7   5   5        4.22        7.78      2.91 o 
  -6   5   5        0.59        0.45      2.04 o 
  -5   5   5      119.70      114.28      5.45 o 
  -4   5   5       61.38       59.77      3.63 o 
  -3   5   5       15.16       12.18      1.85 o 
  -2   5   5      850.08      944.58     11.21 o 
  -1   5   5     1093.17     1120.83     11.97 o 
   0   5   5        0.06        0.12      0.80 o 
   1   5   5       81.94       89.97      3.93 o 
   2   5   5      123.01      114.45      4.65 o 
   3   5   5      164.40      157.60      6.02 o 
   4   5   5        0.05        3.76      1.77 o 
   5   5   5       12.85        2.73      3.26 o 
   6   5   5        3.53        5.29      2.89 o 
  -7   6   5        0.46        1.32      2.33 o 
  -6   6   5      148.15      145.58      6.70 o 
  -5   6   5        4.41        3.63      2.44 o 
  -4   6   5      237.35      251.55      7.18 o 
  -3   6   5       19.33       18.28      2.20 o 
  -2   6   5       79.87       78.26      3.61 o 
  -1   6   5     1192.85     1247.36     13.30 o 
   0   6   5        0.03        0.12      0.86 o 
   1   6   5      373.68      398.41      8.15 o 
   2   6   5       12.51        8.00      2.22 o 
   3   6   5       38.90       38.85      3.37 o 
   4   6   5        0.06       -0.66      2.28 o 
   5   6   5        0.01       -0.50      2.46 o 
  -7   7   5       13.98       11.78      3.42 o 
  -6   7   5        7.40        2.09      3.10 o 
  -5   7   5       39.44       40.47      3.79 o 
  -4   7   5       10.01        8.58      2.22 o 
  -3   7   5       33.41       35.09      2.86 o 
  -2   7   5      117.33      114.89      4.44 o 
  -1   7   5        0.94        1.96      1.54 o 
   0   7   5       41.38       43.29      3.09 o 
   1   7   5      469.54      472.00      9.20 o 
   2   7   5      170.50      168.20      6.18 o 
   3   7   5       39.46       42.88      3.37 o 
   4   7   5       33.45       34.71      3.60 o 
   5   7   5       18.47       18.64      3.68 o 
  -7   8   5        5.78        7.62      2.54 o 
  -6   8   5        4.01        6.78      2.57 o 
  -5   8   5        1.45        1.03      1.91 o 
  -4   8   5      280.03      257.26      7.75 o 
  -3   8   5      118.86      125.65      5.02 o 
  -2   8   5      339.16      317.64      7.70 o 
  -1   8   5       19.38       21.72      2.36 o 
   0   8   5       15.62       15.55      1.88 o 
   1   8   5       12.57       11.25      2.30 o 
   2   8   5        2.85        1.75      1.59 o 
   3   8   5       16.96       17.66      2.54 o 
   4   8   5        0.37       -0.69      2.09 o 
   5   8   5        1.08        1.64      2.65 o 
  -7   9   5       55.07       64.70      5.35 o 
  -6   9   5        6.12        8.07      2.65 o 
  -5   9   5        2.95        1.75      2.54 o 
  -4   9   5        8.18        8.05      2.25 o 
  -3   9   5      257.54      264.52      7.53 o 
  -2   9   5      215.66      203.59      6.35 o 
  -1   9   5      180.50      179.66      6.00 o 
   0   9   5       33.91       34.66      2.82 o 
   1   9   5      362.12      324.88      8.53 o 
   2   9   5        4.96        5.00      2.12 o 
   3   9   5       62.54       61.89      4.53 o 
   4   9   5        0.00       -2.59      2.59 o 
   5   9   5        0.15       -0.85      2.70 o 
  -6  10   5        0.05       -1.32      2.59 o 
  -5  10   5        1.29       -1.83      2.57 o 
  -4  10   5      129.37      146.81      6.27 o 
  -3  10   5        3.91        4.76      2.12 o 
  -2  10   5       60.68       52.92      3.69 o 
  -1  10   5      159.93      158.20      5.80 o 
   0  10   5      203.05      182.34      4.53 o 
   1  10   5       36.92       36.28      3.39 o 
   2  10   5       48.45       45.28      3.66 o 
   3  10   5        1.85        0.66      2.65 o 
   4  10   5        0.15        0.00      2.33 o 
   5  10   5        2.91        2.33      2.81 o 
  -6  11   5        4.27        6.06      2.49 o 
  -5  11   5       15.09       13.58      3.23 o 
  -4  11   5      179.52      185.63      7.37 o 
  -3  11   5        0.24        1.96      1.85 o 
  -2  11   5        4.65        7.73      1.96 o 
  -1  11   5        1.09       -2.28      2.28 o 
   0  11   5        0.00       -1.55      1.55 o 
   1  11   5       22.50       21.77      3.02 o 
   2  11   5       36.74       36.22      3.55 o 
   3  11   5       34.32       31.98      3.63 o 
   4  11   5       12.08        9.58      2.86 o 
  -6  12   5       58.18       58.50      5.51 o 
  -5  12   5        9.52        8.21      2.75 o 
  -4  12   5       15.98       14.72      2.81 o 
  -3  12   5       27.88       27.42      3.13 o 
  -2  12   5        0.06        1.19      2.06 o 
  -1  12   5      246.38      226.04      7.58 o 
   0  12   5       62.26       64.35      3.08 o 
   1  12   5       31.46       27.31      3.44 o 
   2  12   5       13.72       12.34      2.97 o 
   3  12   5        0.50        1.48      2.01 o 
   4  12   5        0.21        2.25      2.78 o 
  -5  13   5       19.10       26.03      3.57 o 
  -4  13   5        0.54       -2.20      2.86 o 
  -3  13   5       66.20       62.21      5.07 o 
  -2  13   5        1.01        4.29      2.06 o 
  -1  13   5        9.88        9.61      3.15 o 
   0  13   5       26.89       27.64      2.35 o 
   1  13   5        0.35       -2.36      2.36 o 
   2  13   5        9.08       11.25      2.86 o 
   3  13   5        0.17       -0.53      2.12 o 
  -5  14   5        0.52        2.01      2.91 o 
  -4  14   5        9.41        8.87      2.96 o 
  -3  14   5       39.80       36.59      3.95 o 
  -2  14   5       29.74       36.16      3.95 o 
  -1  14   5       50.56       55.11      4.37 o 
   0  14   5        6.61        8.65      1.77 o 
   1  14   5       12.83       13.34      3.10 o 
   2  14   5       14.17       12.76      3.34 o 
   3  14   5        0.67       -2.51      2.78 o 
  -4  15   5        1.77       -0.26      3.10 o 
  -3  15   5       12.60       14.51      3.44 o 
  -2  15   5        4.30        1.48      2.49 o 
  -1  15   5        6.37       12.86      2.73 o 
   0  15   5        0.12        1.96      1.61 o 
   1  15   5       72.21       76.99      5.44 o 
   2  15   5        0.68        8.44      2.22 o 
  -3  16   5        2.59        4.16      2.67 o 
  -2  16   5        0.13       -2.81      2.81 o 
  -1  16   5        0.66        1.30      2.38 o 
   0  16   5        1.63       -0.11      1.80 o 
   1  16   5       22.77       30.38      4.48 o 
   2  16   5        9.49        4.08      3.57 o 
  -2  17   5        0.01       -2.28      2.75 o 
  -1  17   5        1.45       -1.40      2.75 o 
   0  17   5        0.27        1.57      1.71 o 
   1  17   5        0.46       -0.58      2.94 o 
  -6   0   6       12.89       11.46      2.49 o 
  -4   0   6      440.94      452.79      8.99 o 
  -2   0   6        0.22        0.58      1.03 o 
   0   0   6       56.31       48.15      2.08 o 
   2   0   6       47.58       48.42      3.34 o 
   4   0   6       31.57       28.90      3.18 o 
  -7   1   6       15.61       12.37      3.23 o 
  -6   1   6        4.10       -0.42      2.20 o 
  -5   1   6       98.27       93.38      4.62 o 
  -4   1   6        0.35        1.22      1.59 o 
  -3   1   6       85.56       90.30      3.93 o 
  -2   1   6        5.17        3.20      1.27 o 
  -1   1   6        6.09        7.31      1.46 o 
   0   1   6       76.68       74.61      2.36 o 
   1   1   6        1.28        1.85      1.19 o 
   2   1   6       75.68       74.33      3.98 o 
   3   1   6       36.00       28.78      3.37 o 
   4   1   6        5.58        5.61      2.57 o 
   5   1   6        3.41        6.67      2.46 o 
  -7   2   6        3.30        5.35      2.59 o 
  -6   2   6        7.86        3.86      2.30 o 
  -5   2   6        5.31        8.52      1.88 o 
  -4   2   6      208.41      198.74      6.27 o 
  -3   2   6       33.78       37.16      2.76 o 
  -2   2   6      152.87      133.94      4.53 o 
  -1   2   6       26.59       24.01      2.07 o 
   0   2   6       94.30       92.11      2.62 o 
   1   2   6        0.28       -0.66      1.24 o 
   2   2   6      215.89      204.79      6.30 o 
   3   2   6        4.55        4.42      2.01 o 
   4   2   6       62.25       71.14      4.77 o 
   5   2   6        3.26        4.39      2.44 o 
  -7   3   6       22.33       24.71      3.79 o 
  -6   3   6       84.54       73.77      5.15 o 
  -5   3   6      156.62      157.93      6.12 o 
  -4   3   6        2.27        2.67      1.64 o 
  -3   3   6      158.71      152.45      5.20 o 
  -2   3   6       68.20       78.67      3.69 o 
  -1   3   6        0.04        1.80      0.90 o 
   0   3   6       74.08       70.79      4.89 o 
   1   3   6       20.01       16.77      1.93 o 
   2   3   6        0.11        1.75      1.61 o 
   3   3   6        0.00       -1.98      1.98 o 
   4   3   6        1.72        2.20      2.20 o 
   5   3   6        1.18        2.09      2.14 o 
  -7   4   6       35.11       35.58      4.29 o 
  -6   4   6       14.94       17.98      3.10 o 
  -5   4   6        0.18        0.95      2.01 o 
  -4   4   6       70.77       68.36      3.90 o 
  -3   4   6      949.78      974.07     12.57 o 
  -2   4   6        2.57        5.43      1.51 o 
  -1   4   6       74.21       75.72      3.56 o 
   0   4   6       14.77       13.56      1.31 o 
   1   4   6        1.49        2.01      1.32 o 
   2   4   6        4.17        3.79      2.04 o 
   3   4   6       71.14       67.33      4.19 o 
   4   4   6       52.36       53.65      4.24 o 
   5   4   6       11.05       15.65      3.18 o 
  -7   5   6       23.26       14.94      3.65 o 
  -6   5   6        6.73       10.46      2.89 o 
  -5   5   6        0.82        1.93      2.12 o 
  -4   5   6      131.13      121.09      5.19 o 
  -3   5   6       22.36       22.83      2.62 o 
  -2   5   6      370.31      365.75      7.80 o 
  -1   5   6       60.78       65.34      3.42 o 
   0   5   6       36.88       34.68      1.91 o 
   1   5   6        3.43        5.24      1.72 o 
   2   5   6      331.23      317.29      8.28 o 
   3   5   6       25.40       25.43      3.18 o 
   4   5   6       12.15       11.99      2.86 o 
   5   5   6        5.52        8.39      2.67 o 
  -7   6   6        0.26        4.10      2.88 o 
  -6   6   6       65.77       54.15      4.59 o 
  -5   6   6       73.59       65.74      4.64 o 
  -4   6   6        0.89        1.75      1.69 o 
  -3   6   6      175.75      182.38      5.86 o 
  -2   6   6        6.23        5.88      1.61 o 
  -1   6   6        5.57       10.32      1.69 o 
   0   6   6        8.42        7.55      1.51 o 
   1   6   6       96.94       93.19      4.44 o 
   2   6   6       50.07       51.91      3.74 o 
   3   6   6       42.28       49.37      3.95 o 
   4   6   6        2.37        1.91      2.67 o 
   5   6   6        1.72        2.78      2.59 o 
  -7   7   6        1.79        3.10      2.28 o 
  -6   7   6        8.80       11.60      2.65 o 
  -5   7   6       81.16       70.24      4.64 o 
  -4   7   6       27.48       27.87      3.10 o 
  -3   7   6       34.18       31.69      2.92 o 
  -2   7   6       32.39       30.82      2.57 o 
  -1   7   6       20.13       16.95      2.12 o 
   0   7   6      268.36      268.21      9.07 o 
   1   7   6        1.10        2.49      1.54 o 
   2   7   6       61.85       59.54      4.14 o 
   3   7   6        3.50        1.48      2.33 o 
   4   7   6        6.52        9.56      2.73 o 
   5   7   6        7.27        8.26      2.86 o 
  -7   8   6        6.54        5.80      2.96 o 
  -6   8   6        0.58        2.75      2.43 o 
  -5   8   6       68.79       79.83      4.75 o 
  -4   8   6        4.96        5.40      2.09 o 
  -3   8   6       38.04       36.71      3.10 o 
  -2   8   6       11.65       12.34      2.28 o 
  -1   8   6      199.40      208.26      6.51 o 
   0   8   6       15.04       12.89      1.64 o 
   1   8   6       63.73       65.07      3.98 o 
   2   8   6       36.23       42.24      3.60 o 
   3   8   6       12.85       17.45      2.59 o 
   4   8   6       27.85       27.68      3.84 o 
   5   8   6        0.11       -2.36      2.36 o 
  -6   9   6        2.98        4.42      2.54 o 
  -5   9   6        2.04        1.83      2.33 o 
  -4   9   6      100.45       90.44      5.18 o 
  -3   9   6       21.75       17.72      2.75 o 
  -2   9   6      144.11      136.90      5.51 o 
  -1   9   6       33.38       33.81      3.42 o 
   0   9   6       40.23       40.95      2.45 o 
   1   9   6        5.17        4.26      1.88 o 
   2   9   6      120.91      121.79      6.03 o 
   3   9   6        9.57       11.09      2.54 o 
   4   9   6        1.95       -0.53      2.57 o 
  -6  10   6        1.47        4.63      3.04 o 
  -5  10   6        0.13        4.31      2.28 o 
  -4  10   6        0.87        1.30      2.04 o 
  -3  10   6      230.00      236.46      7.71 o 
  -2  10   6       17.00       13.35      2.81 o 
  -1  10   6        0.09       -1.27      2.04 o 
   0  10   6       14.34       12.38      1.90 o 
   1  10   6        5.39       -1.99      2.38 o 
   2  10   6       24.21       14.73      3.15 o 
   3  10   6        0.03        0.24      2.22 o 
   4  10   6        6.11        9.61      2.59 o 
  -6  11   6        0.01       -1.69      2.86 o 
  -5  11   6        6.47        5.29      3.12 o 
  -4  11   6       16.17       10.70      2.89 o 
  -3  11   6        6.53        5.45      2.49 o 
  -2  11   6       29.25       24.64      3.15 o 
  -1  11   6      208.99      175.68      6.77 o 
   0  11   6      376.99      356.23      8.63 o 
   1  11   6       30.51       27.82      3.47 o 
   2  11   6        0.20        0.00      2.09 o 
   3  11   6        1.42        5.35      2.30 o 
   4  11   6        0.77        2.88      2.30 o 
  -5  12   6       23.79       26.09      3.71 o 
  -4  12   6        0.59       -1.93      2.54 o 
  -3  12   6        0.61        0.66      2.36 o 
  -2  12   6      119.56      127.54      6.19 o 
  -1  12   6       47.00       48.37      4.06 o 
   0  12   6      138.60      136.86      9.83 o 
   1  12   6       36.62       38.18      3.87 o 
   2  12   6        1.12        1.46      2.46 o 
   3  12   6        0.05        3.23      2.09 o 
  -5  13   6        8.18        7.57      3.26 o 
  -4  13   6        9.60       12.55      3.07 o 
  -3  13   6       11.30        6.67      2.78 o 
  -2  13   6       32.29       22.54      3.50 o 
  -1  13   6       52.93       46.71      4.29 o 
   0  13   6       12.11       12.71      4.22 o 
   1  13   6        5.33        4.08      2.54 o 
   2  13   6        0.74        1.30      2.25 o 
   3  13   6        0.85        2.28      2.43 o 
  -4  14   6        9.41        7.33      3.23 o 
  -3  14   6        2.01        0.00      2.70 o 
  -2  14   6       44.91       39.78      4.05 o 
  -1  14   6        0.41        2.65      2.41 o 
   0  14   6        0.56        0.79      1.74 o 
   1  14   6        8.65        6.14      3.26 o 
   2  14   6        7.42        8.76      2.70 o 
  -4  15   6        0.09       -2.81      2.81 o 
  -3  15   6        9.35        8.95      2.86 o 
  -2  15   6        1.38        1.30      2.28 o 
  -1  15   6        4.46        4.37      2.59 o 
   0  15   6        3.93        2.29      1.83 o 
   1  15   6       28.31       20.71      4.32 o 
   2  15   6       12.28        6.09      4.00 o 
  -3  16   6        2.10        4.34      2.30 o 
  -2  16   6       23.20       23.46      4.10 o 
  -1  16   6        3.79        4.13      2.57 o 
   0  16   6       27.60       28.23      8.25 o 
   1  16   6        5.32        9.58      3.65 o 
  -7   0   7       99.57      110.32      6.40 o 
  -5   0   7       24.35       26.33      3.15 o 
  -3   0   7      113.79      110.63      4.65 o 
  -1   0   7       81.90       81.73      3.90 o 
   1   0   7        5.73        7.94      1.77 o 
   3   0   7      333.55      304.22      9.17 o 
   5   0   7        4.58        8.13      2.65 o 
  -7   1   7       11.94       17.84      2.91 o 
  -6   1   7        1.72        0.00      2.12 o 
  -5   1   7      129.65      127.72      5.66 o 
  -4   1   7       13.99       12.23      2.41 o 
  -3   1   7      100.34       90.72      4.36 o 
  -2   1   7      309.55      277.50      6.84 o 
  -1   1   7       12.89       12.92      1.99 o 
   0   1   7       20.65       17.44      1.64 o 
   1   1   7       34.72       33.63      2.92 o 
   2   1   7        1.95        0.19      2.04 o 
   3   1   7       56.83       52.95      4.06 o 
   4   1   7       25.20       24.76      3.60 o 
   5   1   7       15.02       19.96      3.28 o 
  -7   2   7       11.77       12.68      3.31 o 
  -6   2   7       31.76       37.59      3.87 o 
  -5   2   7       51.88       62.36      4.24 o 
  -4   2   7        0.04        1.54      1.64 o 
  -3   2   7       16.69       16.63      2.22 o 
  -2   2   7      175.93      168.27      5.36 o 
  -1   2   7        1.44        2.49      1.35 o 
   0   2   7       38.73       35.06      2.09 o 
   1   2   7        9.55        8.08      1.75 o 
   2   2   7        0.04       -0.19      1.85 o 
   3   2   7       39.64       46.96      3.97 o 
   4   2   7       10.92       12.58      2.75 o 
   5   2   7        0.02        0.00      2.49 o 
  -7   3   7        0.91        5.08      2.20 o 
  -6   3   7        5.89        2.99      2.25 o 
  -5   3   7        7.74        8.71      2.22 o 
  -4   3   7       73.11       69.58      4.19 o 
  -3   3   7        0.13        2.17      1.38 o 
  -2   3   7       34.00       31.86      2.73 o 
  -1   3   7        8.39        6.80      1.56 o 
   0   3   7        9.12       10.18      1.28 o 
   1   3   7        7.84        7.92      1.72 o 
   2   3   7        8.01        7.31      2.17 o 
   3   3   7        0.07       -1.27      2.06 o 
   4   3   7       35.78       36.30      3.84 o 
   5   3   7        9.69       15.43      3.04 o 
  -7   4   7        0.70       -0.82      2.86 o 
  -6   4   7        2.77        2.33      2.41 o 
  -5   4   7      155.07      156.51      6.36 o 
  -4   4   7        1.78        0.19      1.64 o 
  -3   4   7       12.66       10.19      2.17 o 
  -2   4   7       17.99       24.10      2.30 o 
  -1   4   7        2.19        1.32      1.54 o 
   0   4   7        0.43        1.70      0.90 o 
   1   4   7        0.73       -1.01      1.30 o 
   2   4   7        1.79        1.11      1.72 o 
   3   4   7       14.65       13.11      2.89 o 
   4   4   7       28.89       30.41      3.79 o 
   5   4   7        1.59        4.05      2.49 o 
  -7   5   7        0.13        2.49      2.67 o 
  -6   5   7       30.67       31.07      3.18 o 
  -5   5   7        3.93        4.76      2.28 o 
  -4   5   7       18.23       16.10      2.89 o 
  -3   5   7       95.95       93.26      4.62 o 
  -2   5   7      457.68      449.47      9.16 o 
  -1   5   7      227.87      207.69      6.22 o 
   0   5   7       13.21       10.28      1.45 o 
   1   5   7       55.27       52.00      3.63 o 
   2   5   7        4.82        6.94      2.17 o 
   3   5   7        0.31       -1.11      2.09 o 
   4   5   7        0.83        1.54      2.73 o 
  -7   6   7       13.48        9.35      3.57 o 
  -6   6   7       45.31       52.10      4.72 o 
  -5   6   7       85.01       82.90      5.04 o 
  -4   6   7       31.71       36.64      3.36 o 
  -3   6   7        7.23        8.60      2.20 o 
  -2   6   7       85.69       83.56      4.35 o 
  -1   6   7       41.28       44.16      3.45 o 
   0   6   7       17.54       14.39      2.24 o 
   1   6   7        4.45       -0.53      2.12 o 
   2   6   7        1.20        1.40      2.25 o 
   3   6   7        6.19        3.63      2.54 o 
   4   6   7        0.32       -0.53      2.28 o 
  -7   7   7        0.93        0.00      3.26 o 
  -6   7   7       60.83       56.28      5.28 o 
  -5   7   7       63.21       66.74      4.77 o 
  -4   7   7       15.98       16.81      2.91 o 
  -3   7   7       17.21       20.39      2.65 o 
  -2   7   7        8.13        6.30      2.06 o 
  -1   7   7       33.32       33.18      3.07 o 
   0   7   7      278.78      259.87      8.19 o 
   1   7   7      146.55      148.10      6.04 o 
   2   7   7       74.76       77.15      4.91 o 
   3   7   7        1.68        0.24      2.59 o 
   4   7   7        3.52        6.46      2.62 o 
  -6   8   7        9.85       12.31      3.26 o 
  -5   8   7        7.70        6.49      2.44 o 
  -4   8   7      171.28      172.12      6.87 o 
  -3   8   7       39.85       45.64      3.55 o 
  -2   8   7       18.67       12.98      2.67 o 
  -1   8   7       60.54       63.47      4.11 o 
   0   8   7      285.88      267.14      6.41 o 
   1   8   7       96.73       96.51      4.91 o 
   2   8   7       45.35       47.49      4.19 o 
   3   8   7       19.25       18.27      3.42 o 
   4   8   7        0.00        1.93      2.96 o 
  -6   9   7        4.22        9.24      2.81 o 
  -5   9   7       34.13       30.92      3.89 o 
  -4   9   7        3.97        0.66      2.65 o 
  -3   9   7       71.39       63.67      4.32 o 
  -2   9   7      297.63      279.53      8.26 o 
  -1   9   7       38.10       39.27      3.39 o 
   0   9   7       11.52       12.34      1.82 o 
   1   9   7       23.38       16.34      3.13 o 
   2   9   7        0.19       -2.28      2.30 o 
   3   9   7       35.76       44.43      4.27 o 
   4   9   7        1.74       -0.29      2.70 o 
  -6  10   7        3.31       -0.56      3.23 o 
  -5  10   7       15.26       10.11      3.42 o 
  -4  10   7        3.64        0.45      2.46 o 
  -3  10   7       20.33       18.67      3.28 o 
  -2  10   7        8.40        4.45      2.65 o 
  -1  10   7      169.53      174.47      6.95 o 
   0  10   7      209.50      208.95      5.41 o 
   1  10   7        0.34        4.16      2.01 o 
   2  10   7       27.41       27.89      3.47 o 
   3  10   7        9.90       14.56      2.70 o 
  -5  11   7        1.64        1.32      2.41 o 
  -4  11   7        1.03        0.24      2.30 o 
  -3  11   7        0.06        0.00      2.14 o 
  -2  11   7       34.13       39.66      3.60 o 
  -1  11   7       31.94       28.59      3.47 o 
   0  11   7        0.55        1.72      1.72 o 
   1  11   7       12.72        7.63      2.91 o 
   2  11   7        3.69        1.51      2.75 o 
   3  11   7        0.24        2.49      2.59 o 
  -5  12   7        2.00        8.36      2.54 o 
  -4  12   7       21.21       14.80      2.83 o 
  -3  12   7        0.78        3.57      2.22 o 
  -2  12   7        6.15        5.51      2.65 o 
  -1  12   7        0.61        4.31      1.93 o 
   0  12   7        9.20        6.59      2.09 o 
   1  12   7       12.06        7.33      2.75 o 
   2  12   7        4.27        5.29      2.62 o 
   3  12   7        2.14        1.16      2.44 o 
  -5  13   7        3.00        3.81      3.23 o 
  -4  13   7        6.60        6.19      2.86 o 
  -3  13   7       34.43       30.94      3.95 o 
  -2  13   7        1.60        3.18      2.41 o 
  -1  13   7       16.83       14.54      3.20 o 
   0  13   7        5.27        4.17      1.88 o 
   1  13   7        0.43       -0.26      2.62 o 
   2  13   7        7.30        8.66      3.15 o 
  -4  14   7        1.33        2.86      3.10 o 
  -3  14   7        3.34        8.34      2.38 o 
  -2  14   7       39.59       44.51      4.21 o 
  -1  14   7        0.01       -2.06      2.41 o 
   0  14   7        1.80       -0.04      1.75 o 
   1  14   7        0.08       -2.91      2.91 o 
  -3  15   7       11.40       11.73      3.20 o 
  -2  15   7        0.20        2.22      2.17 o 
  -1  15   7        2.61        1.93      2.81 o 
   0  15   7        4.46        9.76      1.95 o 
   1  15   7        9.32        9.05      3.44 o 
  -1  16   7        2.07        3.81      2.81 o 
  -6   0   8        5.97        3.81      2.46 o 
  -4   0   8      601.10      610.46     11.72 o 
  -2   0   8       44.44       40.64      3.15 o 
   0   0   8       34.22       28.63      3.15 o 
   2   0   8       10.55       13.16      2.52 o 
   4   0   8        0.05        2.14      2.09 o 
  -7   1   8        6.62        2.75      3.20 o 
  -6   1   8        0.77        0.00      2.49 o 
  -5   1   8        8.28        6.06      2.49 o 
  -4   1   8      208.11      193.71      7.06 o 
  -3   1   8      182.85      188.72      6.29 o 
  -2   1   8       14.87       14.94      2.46 o 
  -1   1   8        9.38        7.97      1.88 o 
   0   1   8       20.11       23.24      1.76 o 
   1   1   8       25.62       20.69      2.78 o 
   2   1   8        1.48       -1.22      1.99 o 
   3   1   8        3.56        3.94      2.65 o 
   4   1   8       16.74       14.70      3.28 o 
  -7   2   8       16.67       19.70      3.65 o 
  -6   2   8        8.45        3.86      2.94 o 
  -5   2   8       20.54       20.23      3.31 o 
  -4   2   8       86.40       68.03      4.35 o 
  -3   2   8       19.78       19.52      2.62 o 
  -2   2   8        6.22        5.03      1.99 o 
  -1   2   8        1.07       -1.46      1.64 o 
   0   2   8        1.04        1.48      1.77 o 
   1   2   8       55.36       56.53      3.79 o 
   2   2   8        2.58        5.13      1.67 o 
   3   2   8       18.44       25.95      3.50 o 
   4   2   8        1.37       -0.82      2.99 o 
  -7   3   8       12.50        5.03      3.44 o 
  -6   3   8        5.56        0.24      2.67 o 
  -5   3   8        0.36        1.48      2.04 o 
  -4   3   8        1.17        2.28      1.99 o 
  -3   3   8       59.24       62.88      3.93 o 
  -2   3   8      166.61      168.01      5.78 o 
  -1   3   8        7.50       10.22      1.83 o 
   0   3   8       88.66       99.32      6.98 o 
   1   3   8       44.73       47.77      3.82 o 
   2   3   8       18.73       14.17      2.81 o 
   3   3   8       10.21       13.03      2.73 o 
   4   3   8        1.38       -0.26      2.49 o 
  -7   4   8        0.91        2.28      2.54 o 
  -6   4   8        0.60        1.24      2.49 o 
  -5   4   8       10.93        8.71      2.91 o 
  -4   4   8        3.78        1.38      2.54 o 
  -3   4   8       72.14       73.31      4.38 o 
  -2   4   8       28.35       27.61      2.81 o 
  -1   4   8       44.36       48.01      3.29 o 
   0   4   8       19.02       16.90      1.81 o 
   1   4   8       39.67       39.51      3.39 o 
   2   4   8       28.34       31.66      3.21 o 
   3   4   8       23.26       28.42      3.71 o 
   4   4   8        4.01        2.20      2.65 o 
  -7   5   8       11.66       10.72      3.49 o 
  -6   5   8        4.34       -0.50      3.07 o 
  -5   5   8       24.07       21.24      3.23 o 
  -4   5   8        2.49        2.01      2.12 o 
  -3   5   8       94.70       90.33      4.86 o 
  -2   5   8       14.28       10.91      2.57 o 
  -1   5   8       14.60        9.45      2.22 o 
   0   5   8        1.27        1.01      1.55 o 
   1   5   8      103.06       92.36      5.13 o 
   2   5   8       27.26       21.59      3.23 o 
   3   5   8       15.99       16.50      3.15 o 
   4   5   8        0.44        3.36      2.75 o 
  -6   6   8        4.52        5.72      2.67 o 
  -5   6   8       36.75       30.18      3.55 o 
  -4   6   8       53.76       54.80      4.06 o 
  -3   6   8        0.01        0.77      2.04 o 
  -2   6   8      100.63      100.60      4.94 o 
  -1   6   8      149.55      119.35      5.80 o 
   0   6   8        6.18        2.49      2.17 o 
   1   6   8       71.73       70.43      4.77 o 
   2   6   8        0.16       -2.22      2.22 o 
   3   6   8       24.97       33.11      4.24 o 
   4   6   8        2.06        2.59      2.59 o 
  -6   7   8       42.99       61.82      4.93 o 
  -5   7   8        0.01       -0.24      2.46 o 
  -4   7   8       17.10       14.43      2.89 o 
  -3   7   8       12.28        4.18      2.70 o 
  -2   7   8        5.19        6.11      2.36 o 
  -1   7   8       78.67       66.58      4.54 o 
   0   7   8       20.61       24.64      2.25 o 
   1   7   8       11.56       15.20      2.83 o 
   2   7   8       19.56       22.77      3.18 o 
   3   7   8        8.08        8.60      2.89 o 
  -6   8   8        0.01        0.56      2.46 o 
  -5   8   8        6.08        3.47      2.81 o 
  -4   8   8        0.18        2.25      1.96 o 
  -3   8   8       20.70       17.53      2.99 o 
  -2   8   8       15.10       11.44      2.70 o 
  -1   8   8        3.00        5.19      2.41 o 
   0   8   8       96.86       96.73      3.88 o 
   1   8   8       53.74       35.50      4.19 o 
   2   8   8        1.68        2.17      2.46 o 
   3   8   8        3.23        2.41      2.59 o 
  -6   9   8       26.02       28.63      4.08 o 
  -5   9   8        2.36        4.63      2.96 o 
  -4   9   8       14.25       12.21      3.23 o 
  -3   9   8        6.86        6.80      2.01 o 
  -2   9   8       31.13       28.90      3.31 o 
  -1   9   8        4.55        4.21      2.73 o 
   0   9   8       14.80       17.34      2.05 o 
   1   9   8       19.78       14.75      3.47 o 
   2   9   8        0.01        0.74      2.36 o 
   3   9   8        9.09        9.48      3.18 o 
  -5  10   8        1.41        3.23      2.78 o 
  -4  10   8        4.36        2.70      2.54 o 
  -3  10   8        2.60        0.69      2.36 o 
  -2  10   8       73.95       86.45      5.15 o 
  -1  10   8        5.89        2.44      2.41 o 
   0  10   8        8.53       10.22      3.30 o 
   1  10   8        1.94        2.91      2.30 o 
   2  10   8        3.28        0.26      3.02 o 
   3  10   8        1.73        2.04      2.86 o 
  -5  11   8        0.33        0.00      2.57 o 
  -4  11   8       69.87       69.56      5.01 o 
  -3  11   8        0.23        0.98      2.20 o 
  -2  11   8        1.50        4.68      2.17 o 
  -1  11   8       34.75       26.02      3.18 o 
   0  11   8        6.48        8.99      1.88 o 
   1  11   8       23.45       22.88      3.95 o 
   2  11   8        5.30        1.64      2.78 o 
  -5  12   8        0.42        1.48      2.36 o 
  -4  12   8       14.28       12.50      3.31 o 
  -3  12   8       10.57       18.48      3.39 o 
  -2  12   8       39.82       47.53      4.80 o 
  -1  12   8       13.09       16.36      3.20 o 
   0  12   8       15.53       12.19      2.33 o 
   1  12   8       17.90       23.04      3.95 o 
   2  12   8        4.00        2.59      2.78 o 
  -4  13   8        0.43       -3.18      3.18 o 
  -3  13   8        7.25       10.03      3.20 o 
  -2  13   8        2.26       -1.32      2.67 o 
  -1  13   8        2.95        3.94      2.28 o 
   0  13   8        0.36        0.41      2.02 o 
   1  13   8       14.00       18.35      4.08 o 
  -3  14   8        4.06        4.87      3.49 o 
  -2  14   8       13.64       15.36      3.15 o 
  -1  14   8        0.05       -0.26      2.62 o 
   0  14   8        0.21        2.99      1.58 o 
  -7   0   9       14.02       21.50      3.97 o 
  -5   0   9      177.04      169.35      7.37 o 
  -3   0   9       21.40       19.49      3.20 o 
  -1   0   9        0.18       -0.56      1.72 o 
   1   0   9        0.01        2.49      1.91 o 
   3   0   9       47.48       42.64      4.37 o 
  -7   1   9        3.00        4.95      3.55 o 
  -6   1   9        1.78        8.20      2.28 o 
  -5   1   9       99.70      107.54      5.84 o 
  -4   1   9       25.08       23.10      3.31 o 
  -3   1   9       78.91       76.05      4.59 o 
  -2   1   9       30.52       25.67      3.15 o 
  -1   1   9       26.55       29.43      2.99 o 
   0   1   9       26.36       27.34      1.99 o 
   1   1   9       62.50       62.03      4.67 o 
   2   1   9        3.95        4.16      2.89 o 
   3   1   9        0.00        2.09      2.41 o 
  -7   2   9       25.22       20.82      4.10 o 
  -6   2   9       58.31       59.41      5.12 o 
  -5   2   9       13.30       11.25      3.10 o 
  -4   2   9       21.60       24.34      3.07 o 
  -3   2   9       30.55       35.05      3.26 o 
  -2   2   9        3.16        3.92      1.96 o 
  -1   2   9       17.78       15.52      2.60 o 
   0   2   9        1.36        3.69      1.65 o 
   1   2   9       26.59       31.15      3.60 o 
   2   2   9        0.01        2.33      2.12 o 
   3   2   9        0.45       -2.81      2.81 o 
  -6   3   9       10.77       12.52      3.44 o 
  -5   3   9        2.93        3.73      2.12 o 
  -4   3   9        1.80        2.54      1.85 o 
  -3   3   9        0.01       -2.17      2.17 o 
  -2   3   9       10.11       11.38      2.49 o 
  -1   3   9       58.71       45.11      3.61 o 
   0   3   9       12.91       16.11      1.79 o 
   1   3   9        2.40       -0.42      2.25 o 
   2   3   9       20.07       20.52      3.23 o 
   3   3   9        0.00       -2.67      2.67 o 
  -6   4   9       11.51       18.29      3.07 o 
  -5   4   9       76.80       71.86      5.25 o 
  -4   4   9        0.26        2.14      1.96 o 
  -3   4   9       13.70       12.05      2.86 o 
  -2   4   9       10.92       14.16      2.22 o 
  -1   4   9       48.89       46.89      3.84 o 
   0   4   9        5.88        9.38      1.50 o 
   1   4   9       15.84       17.85      2.99 o 
   2   4   9       54.54       66.56      4.64 o 
   3   4   9        1.94        1.88      2.57 o 
  -6   5   9       22.44       29.74      3.60 o 
  -5   5   9        4.70        1.69      2.73 o 
  -4   5   9       13.73        8.18      2.86 o 
  -3   5   9      196.45      178.20      7.08 o 
  -2   5   9        5.95        7.97      2.28 o 
  -1   5   9       12.04       10.99      2.41 o 
   0   5   9       48.87       47.10      2.87 o 
   1   5   9        0.65        2.22      2.09 o 
   2   5   9       10.20        8.34      2.99 o 
   3   5   9        0.50        2.75      2.20 o 
  -6   6   9        2.86       -1.38      3.04 o 
  -5   6   9        2.21        4.71      2.46 o 
  -4   6   9        3.26        2.73      2.22 o 
  -3   6   9       71.15       68.36      4.48 o 
  -2   6   9       44.31       48.71      3.95 o 
  -1   6   9        3.98        5.59      2.41 o 
   0   6   9       96.34      104.34      4.01 o 
   1   6   9       23.58       18.83      3.44 o 
   2   6   9       14.45       14.62      3.47 o 
   3   6   9        0.99        1.96      2.67 o 
  -6   7   9        0.04        3.41      2.70 o 
  -5   7   9        0.36        3.60      2.30 o 
  -4   7   9        1.16        3.52      2.49 o 
  -3   7   9       38.67       38.26      3.95 o 
  -2   7   9        3.54        3.20      2.25 o 
  -1   7   9       38.94       40.60      3.55 o 
   0   7   9       13.30       11.16      2.08 o 
   1   7   9        0.00       -2.46      2.46 o 
   2   7   9       11.62       11.94      3.68 o 
   3   7   9        0.56        0.87      2.70 o 
  -6   8   9        3.91        2.06      3.81 o 
  -5   8   9        0.75       -1.32      2.62 o 
  -4   8   9       20.31       30.77      3.23 o 
  -3   8   9       25.18       28.31      3.36 o 
  -2   8   9       21.58       23.01      2.97 o 
  -1   8   9        6.06        8.74      2.30 o 
   0   8   9        0.49        1.96      1.65 o 
   1   8   9       36.34       36.72      3.89 o 
   2   8   9       17.44       15.83      3.47 o 
  -5   9   9       25.20       23.68      3.84 o 
  -4   9   9        9.35        7.36      2.91 o 
  -3   9   9        1.00        2.41      2.17 o 
  -2   9   9        8.38       10.75      2.73 o 
  -1   9   9        0.05        1.40      1.61 o 
   0   9   9        5.65        5.96      1.81 o 
   1   9   9        0.60       -2.65      2.65 o 
   2   9   9        1.69       -1.40      2.91 o 
  -5  10   9       13.61       13.16      3.63 o 
  -4  10   9        1.44        4.23      2.57 o 
  -3  10   9        0.09        3.02      2.04 o 
  -2  10   9        0.17        3.41      2.12 o 
  -1  10   9       16.96       15.70      3.28 o 
   0  10   9       20.31       18.62      5.06 o 
   1  10   9        8.09       10.96      2.91 o 
   2  10   9        0.02       -2.73      2.73 o 
  -4  11   9        0.00        3.60      1.93 o 
  -3  11   9        0.12       -0.26      2.33 o 
  -2  11   9        0.79       -1.80      2.59 o 
  -1  11   9       49.11       47.70      4.66 o 
   0  11   9       24.06       26.06      2.51 o 
   1  11   9        1.63        1.96      2.99 o 
  -4  12   9        0.29        5.53      2.59 o 
  -3  12   9        7.28       12.20      3.07 o 
  -2  12   9        0.16        1.61      2.81 o 
  -1  12   9        8.87        7.33      3.23 o 
   0  12   9        7.25        6.40      2.46 o 
   1  12   9        7.77        8.21      3.18 o 
  -3  13   9        6.37        5.56      3.04 o 
  -2  13   9       37.68       37.12      4.56 o 
  -1  13   9        6.56        8.87      3.36 o 
   0  13   9       22.93       21.26      3.01 o 
  -6   0  10       41.97       43.82      4.85 o 
  -4   0  10       29.82       26.75      3.97 o 
  -2   0  10      108.14      110.00      5.63 o 
   0   0  10        7.81       10.87      1.88 o 
   2   0  10       23.90       27.38      3.76 o 
  -6   1  10        0.23        5.24      2.36 o 
  -5   1  10        0.21       -2.38      2.38 o 
  -4   1  10      128.97      117.99      6.38 o 
  -3   1  10       56.53       54.38      4.30 o 
  -2   1  10       19.67       24.44      3.31 o 
  -1   1  10       65.40       77.04      5.04 o 
   0   1  10        6.97        3.28      2.10 o 
   1   1  10        0.86       -0.24      2.33 o 
   2   1  10       33.60       35.02      4.21 o 
   3   1  10        0.31        1.46      2.54 o 
  -6   2  10        0.39       -0.26      2.88 o 
  -5   2  10        0.34        2.25      2.57 o 
  -4   2  10        0.86        1.16      2.70 o 
  -3   2  10      104.27      122.51      5.84 o 
  -2   2  10       42.14       40.20      3.90 o 
  -1   2  10        0.50       -1.09      2.22 o 
   0   2  10        7.81       11.38      4.13 o 
   1   2  10        7.75        5.27      2.73 o 
   2   2  10        0.73        0.79      2.83 o 
   3   2  10        8.55        7.62      3.15 o 
  -6   3  10        6.99       11.78      3.31 o 
  -5   3  10        1.03        1.27      2.54 o 
  -4   3  10       49.71       49.67      4.45 o 
  -3   3  10       66.66       71.79      5.04 o 
  -2   3  10        2.87        4.53      2.78 o 
  -1   3  10        4.04        3.26      1.96 o 
   0   3  10        0.96        2.60      3.63 o 
   1   3  10        1.78       -1.46      2.86 o 
   2   3  10       20.17       20.20      3.31 o 
  -6   4  10        0.01        3.12      2.78 o 
  -5   4  10        1.97        3.86      2.73 o 
  -4   4  10        5.35        3.10      2.86 o 
  -3   4  10        7.37       11.49      2.49 o 
  -2   4  10       74.39       75.76      4.91 o 
  -1   4  10       21.43       24.60      3.05 o 
   0   4  10       13.32       10.18      4.73 o 
   1   4  10        0.90        3.71      2.73 o 
   2   4  10        2.37        6.22      2.54 o 
  -6   5  10        0.97       -2.04      3.26 o 
  -5   5  10       65.99       54.86      4.98 o 
  -4   5  10        2.23       -2.20      2.36 o 
  -3   5  10       35.05       39.95      3.63 o 
  -2   5  10        6.49        7.44      2.38 o 
  -1   5  10        0.26        0.69      1.88 o 
   0   5  10        0.62       -0.60      1.59 o 
   1   5  10       28.35       29.51      3.84 o 
   2   5  10        1.51        0.56      2.73 o 
  -5   6  10        7.95       10.24      3.39 o 
  -4   6  10       11.72       17.50      2.91 o 
  -3   6  10        2.50        1.19      2.59 o 
  -2   6  10        5.43        7.65      2.44 o 
  -1   6  10       10.87        9.82      2.67 o 
   0   6  10       24.18       29.17      2.50 o 
   1   6  10        0.73        0.26      2.38 o 
   2   6  10        0.02       -1.98      2.46 o 
  -5   7  10        4.53        6.93      2.89 o 
  -4   7  10        1.49        1.30      2.59 o 
  -3   7  10        4.19        5.88      2.62 o 
  -2   7  10       45.85       46.06      4.24 o 
  -1   7  10        0.55        1.46      2.36 o 
   0   7  10        3.53        0.55      2.02 o 
   1   7  10        4.18        7.17      2.81 o 
   2   7  10       15.75       15.33      3.60 o 
  -5   8  10        0.19       -0.58      2.67 o 
  -4   8  10        7.89       12.79      2.78 o 
  -3   8  10        0.70       -1.01      2.36 o 
  -2   8  10        4.00        9.45      2.99 o 
  -1   8  10        4.46        4.00      2.78 o 
   0   8  10       26.94       28.00      2.58 o 
   1   8  10        4.24        9.90      2.86 o 
  -4   9  10        1.58       -1.93      2.70 o 
  -3   9  10        2.24        1.06      2.94 o 
  -2   9  10        1.67       -0.53      2.59 o 
  -1   9  10        0.13       -1.30      2.57 o 
   0   9  10        0.84       -0.35      4.17 o 
   1   9  10        1.51        6.56      2.49 o 
  -4  10  10        8.83        8.34      2.81 o 
  -3  10  10       11.63       18.16      3.44 o 
  -2  10  10        5.77       11.59      3.04 o 
  -1  10  10        2.20        1.91      2.75 o 
   0  10  10        1.01        4.35      1.75 o 
  -3  11  10        1.48        6.33      2.96 o 
  -2  11  10        1.07        2.54      2.88 o 
  -1  11  10        0.79        0.85      2.54 o 
   0  11  10        0.47        1.02      2.63 o 
  -5   0  11      107.60       98.42      6.74 o 
  -3   0  11       47.88       54.94      4.64 o 
  -1   0  11        0.19       -1.46      2.43 o 
   1   0  11        0.36        0.00      2.73 o 
  -5   1  11        4.42        3.28      3.15 o 
  -4   1  11        1.52       -1.54      2.49 o 
  -3   1  11        0.03        4.37      2.22 o 
  -2   1  11        5.47        4.55      2.94 o 
  -1   1  11       25.37       29.08      3.84 o 
   0   1  11       34.50       35.95      2.96 o 
   1   1  11        6.24        9.71      3.02 o 
   2   1  11        0.91        5.29      2.59 o 
  -5   2  11        2.29       -0.82      2.73 o 
  -4   2  11       15.27       17.18      3.39 o 
  -3   2  11       47.58       51.79      4.66 o 
  -2   2  11        8.67        8.18      2.67 o 
  -1   2  11       44.69       46.40      4.21 o 
   0   2  11       15.27       16.64      2.46 o 
   1   2  11        2.92        1.35      2.73 o 
  -5   3  11        8.59       11.12      3.31 o 
  -4   3  11        6.82        7.78      2.83 o 
  -3   3  11        2.10        6.19      2.59 o 
  -2   3  11        2.65        1.96      2.33 o 
  -1   3  11       28.00       24.21      3.84 o 
   0   3  11        8.47       10.85      2.05 o 
   1   3  11        5.41        7.12      3.02 o 
  -5   4  11        3.23        4.79      2.75 o 
  -4   4  11        0.26       -2.38      2.70 o 
  -3   4  11       10.58       17.92      3.07 o 
  -2   4  11        0.53       -0.98      2.38 o 
  -1   4  11        0.00       -0.24      2.67 o 
   0   4  11        8.69       11.15      2.18 o 
   1   4  11       20.40       22.27      4.45 o 
  -5   5  11       11.91       18.69      3.71 o 
  -4   5  11       12.56       10.75      3.34 o 
  -3   5  11        2.32       -0.53      2.73 o 
  -2   5  11       11.17       10.38      3.28 o 
  -1   5  11        7.16       13.08      2.99 o 
   0   5  11        5.09        8.53      1.96 o 
   1   5  11        6.31        2.54      3.15 o 
  -5   6  11       19.07       24.10      3.87 o 
  -4   6  11       12.30       15.43      3.18 o 
  -3   6  11       12.58        8.18      2.59 o 
  -2   6  11       23.30       30.69      3.68 o 
  -1   6  11       17.40       14.99      3.63 o 
   0   6  11        1.92        1.64      2.59 o 
   1   6  11        0.26       -1.46      2.67 o 
  -4   7  11        1.23        6.51      2.49 o 
  -3   7  11        0.03       -2.17      2.36 o 
  -2   7  11        7.44        1.61      2.78 o 
  -1   7  11        3.73        5.40      2.99 o 
   0   7  11        5.10        6.48      4.06 o 
  -4   8  11        9.57       11.97      3.49 o 
  -3   8  11        2.84        1.11      2.89 o 
  -2   8  11        0.05        0.82      2.67 o 
  -1   8  11        1.92        1.40      2.88 o 
   0   8  11        2.51        3.67      2.59 o 
  -3   9  11        0.03        2.33      2.70 o 
  -2   9  11        0.00        0.29      2.73 o 
  -1   9  11        4.71        5.77      3.34 o 
  -4   0  12        1.03       -1.40      2.59 o 
  -2   0  12       20.66       21.03      3.92 o 
   0   0  12        0.00        1.07      2.13 o 
  -4   1  12        0.63        1.14      2.28 o 
  -3   1  12       23.13       27.86      4.24 o 
  -2   1  12        8.54        7.57      3.15 o 
  -1   1  12       16.08       23.30      3.92 o 
   0   1  12        2.37        2.12      1.56 o 
  -4   2  12       24.82       22.51      4.18 o 
  -3   2  12        1.27        5.51      2.54 o 
  -2   2  12       15.78       18.48      3.42 o 
  -1   2  12        1.23       -2.91      2.91 o 
   0   2  12        0.40        2.87      2.58 o 
  -4   3  12        0.49        5.19      2.12 o 
  -3   3  12        5.72        5.82      3.07 o 
  -2   3  12       10.03        7.15      3.52 o 
  -1   3  12        5.20        8.36      2.96 o 
   0   3  12       10.33       14.81      2.25 o 
  -4   4  12        9.53       11.09      2.81 o 
  -3   4  12        6.81       10.43      3.18 o 
  -2   4  12        6.36        8.63      3.20 o 
  -1   4  12        5.65        1.40      3.44 o 
  -3   5  12        9.70        4.02      3.18 o 
  -2   5  12       16.00       32.09      3.60 o 
  -1   5  12       10.37       18.16      3.97 o 
  -3   6  12        2.43        0.87      2.73 o 
  -2   6  12        0.28       -2.99      2.99 o 
                                                 
